# Supplementary material for: Breast tissue, oral and urinary microbiomes in breast cancer
Source: Oncotarget. 2017 Aug 14;8(50):88122–38. doi: 10.18632/oncotarget.21490 (PMC5675698; doi:10.18632/oncotarget.21490)
Supplement: Supplementary file 2 [file oncotarget-08-88122-s002.xlsx]

## Sheet: The_Map.txt
	Supplementary Table 2: Demographics and clinical-pathologic characteristics by patient
	Patient ID	Patient Type	Breast Sample Available	Urine Sample Available	Oral Rinse Available	Age (Rounded to Nearest Decade)	Body Mass Index	Race	Menopausal Status	Smoking History	Alcohol Use	Last Antibiotic Use	Last Oral Intake	Presentation	Tumor Size (cm)	Pathologic T-stage	Multifocal	Histologic Subtype	Histologic Grade	Hormone Receptor-Positive	HER2 Amplified	Lymphovascular Invasion	Node Positive
	C1	Cancer	Yes	Yes	Yes	70	23.2	White	Peri/Post	Current	Frequent	1 - 6 months ago	> 2 hours ago	Mammogram	2.7	2	No	Invasive Lobular Carcinoma	1	Yes	No	No	No
	C2	Cancer	Yes	Yes	Yes	40	21.7	White	Pre	Past	Frequent	> 6 months ago	> 2 hours ago	Symptomatic	2.9	2	No	Invasive Ductal Carcinoma	3	No	No	No	Yes
	C3	Cancer	Yes	Yes	Yes	40	33.5	White	Peri/Post	Past	None	1 - 6 months ago	> 2 hours ago	Symptomatic	1.8	1	No	Invasive Ductal Carcinoma	3	No	No	No	No
	C4	Cancer	Yes	Yes	Yes	50	20.9	White	Pre	Current	Frequent	1 - 6 months ago	> 2 hours ago	Symptomatic	2.5	2	No	Invasive Ductal Carcinoma	3	Yes	No	No	No
	C5	Cancer	Yes	Yes	Yes	50	22.3	White	Peri/Post	Past	Frequent	1 - 6 months ago	< 1 hour ago	Symptomatic	3	2	No	Invasive Lobular Carcinoma	3	Yes	No	No	Yes
	C6	Cancer	Yes	Yes	Yes	80	24.5	White	Peri/Post	Past	Frequent	1 - 6 months ago	1 to 2 hours ago	Symptomatic	2.3	2	No	Invasive Lobular Carcinoma	2	Yes	No	No	No
	C7	Cancer	Yes	Yes	Yes	40	29.2	White	Pre	Never	Frequent	< 1 month ago	< 1 hour ago	Mammogram	4.1	2	No	Invasive Ductal Carcinoma	3	No	No	No	Yes
	C8	Cancer	Yes	Yes	Yes	80	25.8	White	Peri/Post	Past	None	> 6 months ago	< 1 hour ago	Mammogram	5.6	3	Yes	Invasive Lobular Carcinoma	1	Yes	No	No	No
	C9	Cancer	Yes	Yes	Yes	60	31.7	White	Peri/Post	Past	Frequent	< 1 month ago	1 to 2 hours ago	Symptomatic	9.5	3	Yes	Invasive Lobular Carcinoma	1	Yes	No	Yes	No
	C10	Cancer	Yes	Yes	Yes	40	20.1	White	Pre	Never	Frequent	> 6 months ago	1 to 2 hours ago	Symptomatic	2	1	Yes	Invasive Ductal Carcinoma	1	Yes	No	No	No
	C11	Cancer	Yes	No	No	60	21.3	White	Peri/Post	Never	Occasional	Unknown	N/A	Symptomatic	1.9	1	Yes	Invasive Ductal Carcinoma	3	Yes	No	Yes	Yes
	C12	Cancer	Yes	No	No	50	18.8	White	Peri/Post	Never	None	Unknown	N/A	Mammogram	2.5	2	No	Invasive Ductal Carcinoma	1	Yes	No	No	No
	C13	Cancer	Yes	Yes	Yes	70	34.2	White	Peri/Post	Past	Frequent	> 6 months ago	> 2 hours ago	Mammogram	2.6	2	Yes	Invasive Ductal Carcinoma	2	Yes	No	No	Yes
	C14	Cancer	Yes	Yes	Yes	90	23.2	White	Peri/Post	Never	Occasional	< 1 month ago	> 2 hours ago	Symptomatic	3.7	2	No	Invasive Ductal Carcinoma	3	No	No	No	Yes
	C15	Cancer	Yes	Yes	Yes	50	21.7	White	Pre	Past	None	> 6 months ago	> 2 hours ago	Symptomatic	1.9	1	No	Other	2	Yes	Yes	No	No
	C16	Cancer	Yes	Yes	Yes	70	30.1	White	Peri/Post	Current	Frequent	> 6 months ago	> 2 hours ago	Mammogram	2.5	2	Yes	Other	2	Yes	No	Yes	Yes
	C17	Cancer	Yes	Yes	Yes	50	32.9	Black	Peri/Post	Past	Occasional	> 6 months ago	> 2 hours ago	Symptomatic	3.5	2	No	Invasive Ductal Carcinoma	3	Yes	No	No	No
	C18	Cancer	Yes	Yes	Yes	30	19.4	White	Pre	Never	Occasional	> 6 months ago	< 1 hour ago	Symptomatic	2.5	2	No	Invasive Ductal Carcinoma	3	Yes	No	No	No
	C19	Cancer	Yes	Yes	Yes	60	24.1	White	Peri/Post	Past	None	> 6 months ago	N/A	Symptomatic	2.5	2	No	Invasive Ductal Carcinoma	3	Yes	Yes	No	Yes
	C20	Cancer	Yes	Yes	Yes	30	18.3	White	Pre	Never	Occasional	> 6 months ago	N/A	Symptomatic	2.5	1	No	Other	3	Yes	No	No	No
	C21	Cancer	Yes	Yes	Yes	40	22.6	Black	Pre	Never	None	> 6 months ago	< 1 hour ago	Symptomatic	1.1	1	No	Invasive Ductal Carcinoma	1	Yes	No	No	No
	C22	Cancer	Yes	Yes	Yes	40	22.9	White	Pre	Past	Frequent	> 6 months ago	> 2 hours ago	Symptomatic	2.1	2	No	Invasive Ductal Carcinoma	2	Yes	No	Yes	No
	C23	Cancer	Yes	Yes	Yes	60	34.7	White	Peri/Post	Past	Occasional	> 6 months ago	< 1 hour ago	Symptomatic	1.8	1	No	Invasive Ductal Carcinoma	3	Yes	No	No	Yes
	C24	Cancer	Yes	Yes	Yes	60	32.4	Other	Peri/Post	Never	None	> 6 months ago	> 2 hours ago	Mammogram	1.5	1	No	Other	1	Yes	No	No	No
	C25	Cancer	Yes	Yes	Yes	60	14.1	Black	Peri/Post	Never	None	> 6 months ago	> 2 hours ago	Symptomatic	2.2	2	No	Invasive Ductal Carcinoma	3	No	No	No	Yes
	C26	Cancer	Yes	Yes	Yes	70	31.9	White	Peri/Post	Never	Occasional	> 6 months ago	1 to 2 hours ago	Mammogram	2	1	Yes	Invasive Ductal Carcinoma	3	Yes	No	Yes	Yes
	C27	Cancer	Yes	Yes	Yes	50	22.3	White	Peri/Post	Never	Frequent	1 - 6 months ago	< 1 hour ago	Mammogram	2.2	2	No	Other	1	Yes	No	No	No
	C28	Cancer	Yes	Yes	Yes	50	29.7	Black	Peri/Post	Past	Occasional	1 - 6 months ago	< 1 hour ago	Symptomatic	4.3	2	No	Invasive Ductal Carcinoma	3	Yes	No	Yes	Yes
	C29	Cancer	Yes	Yes	Yes	60	30.2	White	Peri/Post	Never	Occasional	> 6 months ago	> 2 hours ago	Symptomatic	5.1	3	No	Invasive Ductal Carcinoma	2	Yes	No	No	Yes
	C30	Cancer	Yes	Yes	Yes	50	42.4	Black	Peri/Post	Never	Occasional	> 6 months ago	1 to 2 hours ago	Symptomatic	4.2	2	Yes	Invasive Lobular Carcinoma	1	Yes	No	No	No
	C31	Cancer	Yes	Yes	Yes	90	29.4	White	Peri/Post	Never	None	> 6 months ago	> 2 hours ago	Mammogram	2	1	Yes	Invasive Lobular Carcinoma	1	Yes	Yes	No	No
	C32	Cancer	Yes	Yes	Yes	30	20.7	White	Pre	Past	Occasional	> 6 months ago	< 1 hour ago	Symptomatic	1.3	1	No	Invasive Ductal Carcinoma	2	Yes	Yes	No	No
	C33	Cancer	Yes	Yes	Yes	50	23.8	White	Peri/Post	Past	Frequent	> 6 months ago	< 1 hour ago	Symptomatic	4	2	No	Invasive Ductal Carcinoma	2	Yes	No	No	No
	C34	Cancer	Yes	Yes	Yes	70	25.5	White	Peri/Post	Never	Frequent	> 6 months ago	< 1 hour ago	Mammogram	3.6	2	No	Invasive Ductal Carcinoma	3	Yes	No	Yes	No
	C35	Cancer	Yes	Yes	Yes	40	21	White	Pre	Past	Occasional	> 6 months ago	1 to 2 hours ago	Mammogram	7	1	No	Invasive Ductal Carcinoma	1	Yes	No	No	No
	C36	Cancer	Yes	Yes	Yes	80	28.7	Black	Peri/Post	Never	None	> 6 months ago	< 1 hour ago	Mammogram	1.4	1	No	Other	2	Yes	Yes	No	No
	C37	Cancer	Yes	Yes	Yes	50	41.2	White	Peri/Post	Never	Occasional	> 6 months ago	> 2 hours ago	Symptomatic	3.75	2	No	Invasive Ductal Carcinoma	2	Yes	No	Unknown	Yes
	C38	Cancer	Yes	Yes	Yes	60	37.1	White	Peri/Post	Never	None	> 6 months ago	> 2 hours ago	Mammogram	1.1	1	No	Invasive Ductal Carcinoma	2	Yes	Yes	No	No
	C39	Cancer	Yes	Yes	Yes	40	26.2	White	Pre	Past	Frequent	> 6 months ago	> 2 hours ago	Symptomatic	1.5	1	No	Invasive Ductal Carcinoma	3	Yes	Yes	Yes	No
	C40	Cancer	Yes	Yes	Yes	50	37.9	Black	Peri/Post	Never	None	> 6 months ago	> 2 hours ago	Symptomatic	3.5	2	Yes	Invasive Ductal Carcinoma	3	No	No	Unknown	Yes
	C41	Cancer	No	Yes	Yes	50	24.5	White	Peri/Post	Past	Frequent	< 1 month ago	NA	Symptomatic	7.3	2	No	Invasive Ductal Carcinoma	2	Yes	No	Yes	Yes
	C42	Cancer	No	Yes	Yes	70	26.4	White	Peri/Post	Never	None	> 6 months ago	NA	Mammogram	0.3	1	No	Invasive Ductal Carcinoma	1	Yes	No	No	No
	C43	Cancer	No	Yes	Yes	60	23.6	White	Peri/Post	Never	Occasional	> 6 months ago	NA	Mammogram	1.9	1	No	Invasive Ductal Carcinoma	2	Yes	No	Yes	No
	C44	Cancer	Yes	Yes	Yes	60	28.9	White	Peri/Post	Current	None	> 6 months ago	> 2 hours ago	Symptomatic	3	2	Yes	Invasive Ductal Carcinoma	3	Yes	No	No	Yes
	C45	Cancer	Yes	Yes	Yes	60	22.1	White	Peri/Post	Past	Frequent	> 6 months ago	1 to 2 hours ago	Symptomatic	1.8	1	No	Invasive Ductal Carcinoma	3	No	No	No	No
	C46	Cancer	Yes	Yes	Yes	50	24.9	White	Pre	Past	Frequent	< 1 month ago	1 to 2 hours ago	Mammogram	1.5	1	No	Invasive Ductal Carcinoma	2	Yes	No	Yes	Yes
	C47	Cancer	Yes	Yes	Yes	70	39.5	Black	Peri/Post	Never	Frequent	1 - 6 months ago	1 to 2 hours ago	Symptomatic	3.5	2	No	Invasive Ductal Carcinoma	3	Yes	Yes	No	No
	C48	Cancer	No	Yes	Yes	70	25.1	White	Peri/Post	Never	Occasional	> 6 months ago	NA	Symptomatic	7.5	3	No	Invasive Lobular Carcinoma	1	Yes	No	No	Yes
	C49	Cancer	No	Yes	Yes	60	28	White	Peri/Post	Past	Frequent	> 6 months ago	> 2 hours ago	Mammogram	2.1	2	Yes	Invasive Ductal Carcinoma	3	Yes	No	Yes	No
	C50	Cancer	No	Yes	Yes	50	25.8	White	Pre	Never	Frequent	< 1 month ago	< 1 hour ago	Mammogram	2.6	2	Yes	Invasive Ductal Carcinoma	1	Yes	No	Yes	Yes
	C51	Cancer	No	Yes	Yes	40	20.3	White	Pre	Past	Frequent	> 6 months ago	< 1 hour ago	Symptomatic	2.9	2	No	Invasive Ductal Carcinoma	2	Yes	No	No	No
	C52	Cancer	No	Yes	Yes	60	25.1	White	Peri/Post	Never	Occasional	< 1 month ago	1 to 2 hours ago	Mammogram	1.5	3	No	Invasive Lobular Carcinoma	2	Yes	No	Yes	Yes
	C53	Cancer	No	Yes	Yes	50	41.6	White	Peri/Post	Never	None	> 6 months ago	< 1 hour ago	Mammogram	1.8	1	Yes	Invasive Ductal Carcinoma	2	Yes	No	Yes	Yes
	C54	Cancer	No	Yes	Yes	50	20.7	White	Pre	Never	Frequent	> 6 months ago	1 to 2 hours ago	Mammogram	1.8	1	No	Invasive Ductal Carcinoma	3	Yes	Yes	Yes	No
	C55	Cancer	No	Yes	Yes	50	28.3	Black	Pre	Never	Occasional	< 1 month ago	> 2 hours ago	Symptomatic	1.1	1	Yes	Invasive Ductal Carcinoma	1	Yes	No	No	Yes
	C56	Cancer	No	Yes	Yes	50	32.4	White	Pre	Past	Occasional	> 6 months ago	1 to 2 hours ago	Symptomatic	4.6	2	No	Invasive Ductal Carcinoma	1	Yes	No	No	No
	C57	Cancer	No	Yes	Yes	70	19.2	White	Peri/Post	Never	Occasional	> 6 months ago	NA	Mammogram	2.1	2	No	Other	1	Yes	No	No	No
	N1	No Cancer	No	Yes	Yes	30	27.8	Black	Pre	Never	Frequent	1 - 6 months ago	> 2 hours ago	N/A	N/A	N/A	N/A	N/A	N/A	N/A	N/A	N/A	N/A
	N2	No Cancer	Yes	Yes	Yes	70	22.9	White	Peri/Post	Never	Frequent	< 1 month ago	> 2 hours ago	N/A	N/A	N/A	N/A	N/A	N/A	N/A	N/A	N/A	N/A
	N3	No Cancer	Yes	Yes	Yes	50	29.5	Black	Peri/Post	Past	Frequent	> 6 months ago	> 2 hours ago	N/A	N/A	N/A	N/A	N/A	N/A	N/A	N/A	N/A	N/A
	N4	No Cancer	Yes	Yes	Yes	30	44.5	Black	Pre	Never	Occasional	> 6 months ago	> 2 hours ago	N/A	N/A	N/A	N/A	N/A	N/A	N/A	N/A	N/A	N/A
	N5	No Cancer	Yes	Yes	Yes	60	52.6	White	Peri/Post	Never	Occasional	1 - 6 months ago	> 2 hours ago	N/A	N/A	N/A	N/A	N/A	N/A	N/A	N/A	N/A	N/A
	N6	No Cancer	Yes	Yes	Yes	50	29.1	White	Pre	Past	None	> 6 months ago	1 to 2 hours ago	N/A	N/A	N/A	N/A	N/A	N/A	N/A	N/A	N/A	N/A
	N8	No Cancer	Yes	Yes	Yes	60	37.2	White	Peri/Post	Past	None	> 6 months ago	> 2 hours ago	N/A	N/A	N/A	N/A	N/A	N/A	N/A	N/A	N/A	N/A
	N9	No Cancer	Yes	Yes	Yes	50	27	White	Pre	Never	Occasional	< 1 month ago	> 2 hours ago	N/A	N/A	N/A	N/A	N/A	N/A	N/A	N/A	N/A	N/A
	N10	No Cancer	Yes	Yes	Yes	60	31	Black	Peri/Post	Past	None	Unknown	> 2 hours ago	N/A	N/A	N/A	N/A	N/A	N/A	N/A	N/A	N/A	N/A
	N11	No Cancer	Yes	Yes	Yes	60	38.9	Black	Peri/Post	Past	None	> 6 months ago	> 2 hours ago	N/A	N/A	N/A	N/A	N/A	N/A	N/A	N/A	N/A	N/A
	N12	No Cancer	Yes	Yes	Yes	20	24.1	White	Pre	Never	None	1 - 6 months ago	> 2 hours ago	N/A	N/A	N/A	N/A	N/A	N/A	N/A	N/A	N/A	N/A
	N13	No Cancer	Yes	Yes	Yes	60	29.5	White	Peri/Post	Never	Occasional	> 6 months ago	< 1 hour ago	N/A	N/A	N/A	N/A	N/A	N/A	N/A	N/A	N/A	N/A
	N14	No Cancer	Yes	Yes	Yes	20	40.2	Black	Pre	Past	Occasional	1 - 6 months ago	> 2 hours ago	N/A	N/A	N/A	N/A	N/A	N/A	N/A	N/A	N/A	N/A
	N15	No Cancer	Yes	Yes	Yes	20	34.4	Other	Pre	Never	None	Unknown	> 2 hours ago	N/A	N/A	N/A	N/A	N/A	N/A	N/A	N/A	N/A	N/A
	N16	No Cancer	Yes	Yes	Yes	40	42	White	Pre	Past	Occasional	1 - 6 months ago	> 2 hours ago	N/A	N/A	N/A	N/A	N/A	N/A	N/A	N/A	N/A	N/A
	N17	No Cancer	Yes	Yes	Yes	30	44.4	White	Pre	Never	None	1 - 6 months ago	1 to 2 hours ago	N/A	N/A	N/A	N/A	N/A	N/A	N/A	N/A	N/A	N/A
	N18	No Cancer	Yes	Yes	Yes	40	33.8	Black	Pre	Never	Occasional	1 - 6 months ago	> 2 hours ago	N/A	N/A	N/A	N/A	N/A	N/A	N/A	N/A	N/A	N/A
	N19	No Cancer	Yes	Yes	Yes	50	44.5	Black	Pre	Never	Frequent	> 6 months ago	> 2 hours ago	N/A	N/A	N/A	N/A	N/A	N/A	N/A	N/A	N/A	N/A
	N20	No Cancer	Yes	Yes	Yes	50	34.9	White	Pre	Never	None	> 6 months ago	> 2 hours ago	N/A	N/A	N/A	N/A	N/A	N/A	N/A	N/A	N/A	N/A
	N21	No Cancer	Yes	Yes	Yes	50	40	Black	Pre	Never	Occasional	< 1 month ago	> 2 hours ago	N/A	N/A	N/A	N/A	N/A	N/A	N/A	N/A	N/A	N/A
	N22	No Cancer	Yes	Yes	Yes	40	22.1	White	Pre	Never	Frequent	> 6 months ago	> 2 hours ago	N/A	N/A	N/A	N/A	N/A	N/A	N/A	N/A	N/A	N/A
