# Supplementary material for: Breast tissue, oral and urinary microbiomes in breast cancer
Source: Oncotarget. 2017 Aug 14;8(50):88122–38. doi: 10.18632/oncotarget.21490 (PMC5675698; doi:10.18632/oncotarget.21490)
Supplement: Supplementary file 3 [file oncotarget-08-88122-s003.xlsx]

## Sheet: Sheet1
	Supplementary Table 3: Taxa tables for breast tissue, oral rinse, and urine specimens
			Genus Name and Relative Abundances in Breast Tissue
	Patient ID	Sample Type	Actinomyces	Corynebacterium	Micrococcus	Rothia	Mycobacterium	Propionibacterium	Yaniella	Bifidobacterium	Unknown genus (family Coriobacteriaceae)	Atopobium	Porphyromonas	Prevotella	Unknown genus (family S24-7)	Prevotella [putative]	Capnocytophaga	Unknown genus (order Streptophyta)	Other genus (family Bacillaceae)	Unknown genus (family Bacillaceae)	Bacillus	Lysinibacillus	Sporocarcinia	Staphylococcus	Unknown genus (family Gemellaceae)	Granilucatella	Lactobacillus	Streptococcus	Unknown genus (family Lachnospiraceae)	Catonella	Moryella	Oribacterium	Peptostreptococcus	Dialister	Megasphaera	Selenomonas	Veillonela	Unknown genus (family Mogibacteriaceae)	Anaerococcus	Parvimonas	Peptoniphilus	WAL_1855D	Fusobacterium	Leptotrichia	Unknown genus (family Bradyrhizobiaceae)	Other genus (family Brucellaceae)	Ochrobactrum	Methylobacterium	Other genus (family Phyllobacteriaceae)
	C2	Tumor	0	0.0131965	0	0	0	0.0835777	0	0	0	0	0	0	0.00146628	0	0	0	0	0	0	0	0.00146628	0	0	0	0.00146628	0	0	0	0.00146628	0	0.00293255	0	0	0	0	0	0.00439883	0.00146628	0	0	0	0	0	0	0	0.300587	0
	C4	Tumor	0	0	0	0	0.0617284	0.0617284	0	0	0	0	0	0	0	0	0	0.111111	0	0	0	0	0.358025	0	0	0	0	0	0	0	0	0	0	0	0	0	0	0	0.0246914	0	0.0246914	0	0	0	0	0	0	0.111111	0
	C6	Tumor	0.00813008	0.00813008	0	0	0	0	0	0	0	0	0	0.0243902	0	0	0	0	0	0	0	0	0	0	0	0	0	0	0	0	0	0	0	0	0	0	0	0	0	0	0	0	0	0	0	0	0	0.780488	0
	C7	Tumor	0	0	0	0	0	0.0707071	0	0	0	0	0	0	0	0	0	0	0	0	0	0.121212	0	0	0	0	0.040404	0.0909091	0	0	0.020202	0	0	0	0	0	0.020202	0	0	0	0	0	0	0	0	0	0	0.272727	0
	C8	Tumor	0	0.0144928	0	0	0	0.0173913	0.0782609	0	0	0	0	0	0	0.0289855	0	0.0173913	0	0.026087	0.0347826	0.110145	0	0.0753623	0	0	0.0753623	0	0	0	0	0	0	0	0	0	0	0	0	0	0	0	0	0	0	0	0	0.115942	0
	C11	Tumor	0.00840336	0	0	0	0.0168067	0	0.0840336	0	0	0	0	0.0168067	0	0	0	0	0	0	0.0672269	0.0168067	0	0	0	0.00840336	0	0.0420168	0	0	0	0.00840336	0	0	0.00840336	0	0.0588235	0	0	0	0	0	0	0.0168067	0	0	0	0	0
	C14	Tumor	0	0	0	0	0	0.0153846	0	0	0	0	0	0.0307692	0	0	0	0	0	0.0307692	0	0	0	0.0153846	0	0	0	0	0	0	0	0	0	0	0	0	0.0461538	0	0	0	0	0	0	0	0	0	0	0.692308	0.0153846
	C15	Tumor	0	0	0	0	0	0.0185185	0.111111	0	0	0	0	0	0	0	0	0	0	0.0185185	0.00925926	0	0.0185185	0.00925926	0	0	0.0740741	0.509259	0	0	0	0	0	0	0	0	0	0	0	0	0	0	0	0	0	0	0	0.0648148	0
	C17	Tumor	0	0	0.0252101	0.00840336	0	0	0	0	0	0	0	0.0252101	0	0.00840336	0	0	0	0	0	0	0	0	0	0	0	0.0336134	0	0.00840336	0	0	0	0	0	0	0.0168067	0	0	0.00840336	0	0	0	0	0	0	0	0.487395	0.0252101
	C21	Tumor	0.0121951	0.0121951	0	0.0365854	0	0	0	0	0	0	0	0.182927	0	0	0.0121951	0	0	0	0	0	0	0	0.0243902	0.0243902	0	0.0853659	0	0	0	0	0	0	0	0.0121951	0.195122	0	0	0	0	0	0.0243902	0	0	0	0	0.207317	0
	C22	Tumor	0.0312337	0.000520562	0.0536179	0.00572618	0	0.0109318	0	0	0	0.0041645	0.0156169	0.0864133	0	0.00572618	0.00104112	0.0114524	0	0.033316	0.00780843	0.0239459	0	0.00780843	0.00624675	0.00728787	0.000520562	0.0572618	0.00156169	0	0.00104112	0.00260281	0	0.00208225	0.0286309	0.000520562	0.12962	0.00104112	0	0.000520562	0.0353982	0	0.00364394	0.00468506	0.000520562	0	0	0.00676731	0
	C23	Tumor	0.0114286	0	0	0.0114286	0.0285714	0.0971429	0	0	0	0	0	0.0114286	0	0	0	0	0	0	0	0	0	0.0685714	0	0	0	0.0171429	0	0	0	0	0	0	0	0	0.00571429	0	0	0	0	0	0	0	0.04	0	0	0.00571429	0
	C24	Tumor	0.0078125	0	0	0	0.0390625	0	0	0	0	0	0	0	0	0	0	0	0.125	0	0	0.140625	0	0	0	0	0	0.0078125	0	0	0	0	0	0	0	0	0.0234375	0	0	0	0	0	0	0	0	0	0	0.34375	0
	C26	Tumor	0.0224719	0	0	0	0.101124	0.0337079	0	0	0	0	0	0	0	0	0	0	0	0.247191	0.0224719	0	0	0	0	0	0	0	0	0	0	0	0	0	0	0	0.011236	0	0	0	0	0	0	0	0	0	0.011236	0	0
	C27	Tumor	0	0	0	0	0	0.00539084	0	0.0107817	0.0161725	0	0.0242588	0.0188679	0.00269542	0	0	0	0	0.15903	0.0215633	0	0.00269542	0	0	0	0.0808625	0	0	0	0.00269542	0	0.0269542	0.00269542	0	0	0	0	0.00539084	0.00539084	0.0215633	0.0134771	0	0	0	0	0	0.097035	0.0215633
	C28	Tumor	0	0.00269542	0	0	0	0.0512129	0	0.0242588	0.0107817	0	0.0296496	0.0134771	0.0161725	0	0	0	0	0	0	0	0	0	0	0	0.0350404	0	0	0	0.0242588	0	0.0161725	0	0.00269542	0	0	0.00269542	0.0377358	0.032345	0.0592992	0.00808625	0	0	0	0	0	0	0
	C29	Tumor	0.00531915	0	0	0	0	0.0106383	0	0	0	0	0	0.0159574	0	0	0	0	0.0319149	0	0	0.0159574	0	0.0691489	0	0	0.037234	0.0159574	0	0	0	0	0.0106383	0	0	0	0	0	0	0	0.0106383	0	0	0	0	0	0	0.0106383	0
	C32	Tumor	0.0163934	0	0	0	0	0.0327869	0	0.0163934	0	0	0	0.0163934	0	0	0	0	0	0	0	0	0	0	0	0	0	0	0	0	0	0	0.0655738	0	0	0	0	0	0	0	0.0327869	0	0	0	0	0	0	0	0.131148
	C36	Tumor	0	0.00130548	0	0	0.00130548	0.131854	0	0.0417755	0.00130548	0.00130548	0.0143603	0.0443864	0	0.00652742	0.00130548	0	0	0.0104439	0.00652742	0	0	0.00130548	0.00391645	0.00130548	0.156658	0.0169713	0	0	0	0	0	0.00130548	0.0248042	0.00130548	0.00913838	0.00130548	0.00391645	0.00130548	0.00391645	0	0.00261097	0	0	0.00913838	0	0.0104439	0
	C37	Tumor	0	0.0566038	0	0	0	0	0	0.0283019	0.00943396	0.00943396	0.0660377	0.0566038	0.00943396	0	0	0	0	0	0	0.00943396	0.00943396	0	0	0	0.0660377	0	0	0	0.0283019	0	0.0849057	0	0.00943396	0	0	0	0.00943396	0.00943396	0.0188679	0.0283019	0	0	0	0.00943396	0	0	0
	C1	Benign	0.024035	0.000728332	0	0.0764749	0	0.000546249	0	0.000910415	0.00209395	0.00537145	0.0143846	0.0432447	0	0.00291333	0.00710124	0.00172979	0	0	0	0	0	0	0.00892207	0.00928623	0.002185	0.139476	0.155044	0.00282229	0.00382374	0.0037327	0.0059177	0.00436999	0.0106519	0.00154771	0.0522578	0.00509832	0.00236708	0.00136562	0.0206664	0.013201	0.0177531	0.01748	0	0	0	0.00992353	0
	C2	Benign	0	0	0	0	0	0	0	0.02	0.00666667	0	0.04	0	0	0	0	0	0	0	0	0.0133333	0.00666667	0	0	0	0.04	0	0	0	0.02	0	0.0266667	0.00666667	0	0	0	0.00666667	0	0	0	0.02	0	0	0	0.04	0	0.566667	0
	C3	Benign	0	0.00160772	0	0.00321543	0	0.00160772	0.226688	0	0	0	0	0.011254	0	0	0	0	0	0.0176849	0	0.00160772	0.0530547	0	0	0	0	0.00803859	0	0	0	0	0	0	0	0	0.0096463	0	0	0	0	0	0	0	0.00160772	0	0	0.20418	0
	C4	Benign	0.000711238	0	0	0.00142248	0	0.703414	0.0056899	0	0	0	0	0.00284495	0	0	0	0	0	0	0	0	0.00213371	0.0128023	0	0	0	0.00355619	0.000711238	0	0.000711238	0	0.000711238	0	0	0	0.00924609	0	0	0	0	0	0	0	0	0	0	0.0675676	0
	C5	Benign	0.00133333	0	0	0	0	0	0	0	0	0	0	0	0	0	0	0	0	0	0.016	0	0	0	0	0.00133333	0	0.004	0	0	0	0	0.00133333	0	0	0.00133333	0.0106667	0	0	0	0	0	0	0	0	0	0	0.524	0.00933333
	C6	Benign	0	0.021978	0.0274725	0	0	0	0.0274725	0	0	0	0	0.00549451	0	0	0	0	0.00549451	0	0	0.010989	0	0	0	0	0	0	0	0	0	0	0	0	0	0	0	0	0	0	0	0	0	0	0.0549451	0	0	0.626374	0
	C7	Benign	0	0	0	0	0	0	0	0	0	0	0	0.000630915	0	0	0	0	0.000630915	0.00567823	0.000630915	0	0	0.029653	0	0	0	0.0044164	0	0	0	0	0	0	0	0	0.00126183	0	0	0	0	0	0	0	0.00126183	0	0	0.163407	0
	C8	Benign	0	0.00280899	0	0.00280899	0	0	0	0	0	0	0	0.00280899	0	0	0	0	0	0	0	0.00280899	0.00561798	0	0	0	0.00280899	0.00561798	0	0	0	0	0	0	0	0	0	0	0	0	0	0	0	0	0	0	0	0.601124	0.0955056
	C14	Benign	0	0	0	0	0	0	0	0	0	0	0	0	0	0	0	0	0	0	0	0	0	0	0	0	0.338235	0.0147059	0	0	0	0	0	0	0	0	0	0	0	0	0	0	0	0	0	0	0	0.308824	0
	C17	Benign	0	0.0344828	0	0	0	0.137931	0	0	0	0	0	0	0	0	0	0	0.0114943	0	0.0114943	0.0344828	0	0.16092	0	0	0	0	0	0	0	0	0	0	0	0	0.0229885	0	0	0	0	0	0	0	0	0	0	0.482759	0
	C18	Benign	0.0168539	0.00561798	0	0	0.0449438	0.00561798	0	0	0	0	0	0.0168539	0	0	0	0	0.0224719	0	0	0.011236	0	0	0	0.011236	0	0.0730337	0	0	0	0.00561798	0	0	0	0	0.0730337	0	0	0	0	0	0	0	0	0	0	0.376404	0.0168539
	C27	Benign	0	0	0	0	0	0	0	0.00281057	0.019674	0.000562114	0.0084317	0.0399101	0.00505902	0.00730748	0.0219224	0.0118044	0	0	0	0	0	0	0	0.00112423	0.0151771	0.245082	0.0635188	0	0.00337268	0	0.0084317	0	0.00112423	0	0.0191119	0.10118	0.00786959	0.0084317	0.0747611	0.0112423	0.0961214	0.0365374	0	0	0.00224845	0.00393479	0
	C28	Benign	0	0	0	0	0	0	0	0.00233645	0.00934579	0	0.0116822	0.0186916	0.0046729	0	0	0.0397196	0	0	0.00233645	0	0	0	0	0	0.0163551	0	0.207944	0	0.0046729	0	0.0140187	0	0	0	0	0	0.0046729	0.0046729	0.00934579	0.0046729	0.0046729	0	0	0	0	0.13785	0
	C30	Benign	0	0.144928	0	0	0	0.0144928	0	0	0	0	0.0289855	0	0	0	0	0.15942	0	0	0	0.0144928	0	0	0	0	0.0434783	0	0.0144928	0	0	0	0.0434783	0	0.0144928	0	0	0	0.15942	0	0	0	0	0	0	0	0	0	0
	C33	Benign	0	0	0	0	0.0967742	0	0	0.0322581	0	0	0	0.0322581	0	0	0	0	0	0	0	0	0	0	0	0	0.016129	0	0	0	0	0	0.0322581	0.016129	0	0	0	0	0	0	0.016129	0	0	0	0	0.0322581	0	0.016129	0
	C36	Benign	0	0	0	0	0	0	0	0.0265487	0.00884956	0	0.0530973	0.0265487	0	0	0	0	0	0	0	0	0	0	0	0	0.292035	0.0353982	0	0	0	0	0	0	0.0176991	0	0.0353982	0	0	0	0	0	0	0	0	0.00884956	0	0.0353982	0
	C37	Benign	0	0	0	0	0.0291262	0.0291262	0	0	0.0291262	0	0.0194175	0.0194175	0	0	0	0	0	0	0	0.242718	0	0	0	0	0.038835	0	0	0	0	0	0.0194175	0	0	0	0	0.00970874	0.0582524	0.00970874	0.0291262	0.0291262	0	0	0	0.15534	0	0	0
	C38	Benign	0	0	0	0	0	0	0	0.0769231	0.0153846	0	0.0307692	0.0307692	0	0	0	0	0	0	0	0.0461538	0	0	0	0	0.169231	0	0	0	0	0	0	0	0.0615385	0	0.0307692	0	0.0153846	0	0	0	0	0	0	0	0	0.0461538	0
	C39	Benign	0	0	0	0	0	0.0263158	0	0.0263158	0	0	0.0263158	0.0789474	0.0131579	0.0263158	0	0	0	0	0	0	0	0	0	0	0.263158	0.0131579	0	0	0	0	0	0	0.0131579	0	0	0	0	0	0.0131579	0	0.0131579	0	0	0	0	0	0.0131579
	N2	Non-Cancer Patient	0	0.286344	0	0	0.0264317	0.171806	0	0	0.00440529	0	0	0.00440529	0	0	0	0	0	0	0	0	0	0	0	0	0.00881057	0	0	0	0	0	0.00440529	0	0	0	0	0	0	0	0	0.00440529	0	0	0	0	0	0.092511	0
	N2	Non-Cancer Patient	0	0.074928	0	0	0.0835735	0.0259366	0	0	0	0	0	0	0	0	0	0.0662824	0	0	0.037464	0.0345821	0	0.037464	0	0.00288184	0.0115274	0.00864553	0	0	0	0	0.00288184	0	0	0	0.0461095	0	0	0	0	0.00576369	0	0	0	0	0	0.0115274	0
	N3	Non-Cancer Patient	0.00943396	0.0188679	0.0283019	0	0	0	0	0.0188679	0.00943396	0	0	0.00943396	0	0	0	0	0.00943396	0	0	0.0377358	0	0	0	0	0	0	0	0	0	0	0	0	0	0	0	0	0	0	0	0	0	0	0	0	0	0.735849	0.0188679
	N3	Non-Cancer Patient	0.00196271	0.627085	0.0215898	0	0	0.00981354	0	0.0264966	0	0.00686948	0.000981354	0.000981354	0	0	0.000981354	0	0	0	0.000981354	0.013739	0	0.0186457	0	0	0.00588813	0.00392542	0	0	0	0	0	0	0.013739	0	0.00490677	0	0	0	0	0	0	0	0	0	0	0.151129	0
	N4	Non-Cancer Patient	0	0.00716332	0	0	0	0.00429799	0	0	0	0	0	0.00143266	0	0.00143266	0	0	0	0	0.0186246	0.0472779	0	0.0802292	0	0	0	0.0573066	0	0	0	0	0	0	0	0	0	0	0.0659026	0	0	0	0.00143266	0	0	0	0.00143266	0.558739	0
	N4	Non-Cancer Patient	0	0.00724638	0	0	0	0.0344203	0	0	0	0	0	0	0	0	0	0	0.0181159	0	0.00181159	0	0	0	0	0	0.0416667	0	0	0	0	0	0	0	0	0	0	0	0	0	0	0	0	0.00362319	0	0	0.00543478	0.742754	0.0108696
	N5	Non-Cancer Patient	0	0.601333	0.00666667	0	0	0.0253333	0	0	0	0	0	0.00133333	0	0	0	0	0	0	0.00266667	0.0146667	0	0.00533333	0	0	0	0.00266667	0	0	0	0	0	0	0	0	0	0	0.00133333	0	0	0	0	0	0	0	0.00133333	0.272	0
	N6	Non-Cancer Patient	0.0097561	0.12439	0	0.00731707	0	0.00243902	0	0	0.00243902	0.00243902	0	0.0292683	0	0	0	0	0	0	0.0536585	0	0	0.00731707	0.00243902	0.00243902	0	0.0268293	0	0	0	0.00243902	0.00243902	0.00243902	0.00487805	0	0.109756	0.0097561	0	0.00731707	0	0	0.0170732	0.0097561	0	0	0	0.212195	0
	N6	Non-Cancer Patient	0	0.141026	0	0	0	0.0128205	0	0	0	0	0	0.0512821	0	0	0	0	0	0	0	0	0	0	0.0128205	0.025641	0	0.0512821	0.0128205	0.0128205	0	0	0.0128205	0	0	0	0.0641026	0	0.0128205	0	0	0	0.025641	0	0	0	0	0.410256	0
	N8	Non-Cancer Patient	0.00872093	0	0	0	0	0	0	0	0	0	0	0.0145349	0	0	0	0	0.00872093	0	0	0.0319767	0	0	0	0	0.00290698	0.00581395	0.00290698	0	0	0	0	0	0	0	0.0174419	0	0	0	0	0	0	0	0	0	0	0.267442	0
	N8	Non-Cancer Patient	0.0257787	0.0139635	0	0.027927	0	0.00107411	0.00107411	0	0	0.0150376	0.00322234	0.100967	0	0.00322234	0.00322234	0	0	0	0.00107411	0.00537057	0.00107411	0.0322234	0.00644468	0.0075188	0	0.0902256	0.00537057	0.00644468	0.00429646	0.00966702	0.0128894	0	0.00644468	0.00429646	0.185822	0.00644468	0	0.0150376	0	0	0.019334	0.00322234	0	0	0	0.195489	0.0161117
	N9	Non-Cancer Patient	0.00183318	0	0	0.00183318	0	0	0	0	0	0.00091659	0	0.00458295	0	0.00091659	0.00091659	0	0	0	0	0.00091659	0	0	0	0	0	0.00091659	0	0.00091659	0	0	0	0	0	0	0.00733272	0	0	0	0	0	0	0	0	0	0	0.834097	0
	N9	Non-Cancer Patient	0.00155159	0	0	0.000775795	0	0	0	0	0	0.000775795	0	0.0186191	0	0.000775795	0	0	0.034135	0	0.00310318	0.0961986	0	0	0.00387898	0.00543057	0	0.0131885	0.000775795	0.000775795	0	0	0	0	0	0.000775795	0.0209465	0	0	0	0	0	0	0	0.0217223	0.000775795	0	0.533747	0
	N10	Non-Cancer Patient	0	0.00884956	0	0	0	0	0	0	0	0	0	0.00884956	0	0	0	0	0	0.0353982	0.00884956	0.0619469	0	0	0	0	0	0.00884956	0	0	0	0	0	0	0	0	0.0176991	0	0.00884956	0	0	0	0	0	0	0	0	0.734513	0
	N11	Non-Cancer Patient	0.0471807	0.00920598	0	0.018412	0	0	0	0	0.00115075	0.00920598	0.00115075	0.171461	0	0.00115075	0.00460299	0	0	0	0	0.00575374	0	0	0.0103567	0.00920598	0.00115075	0.141542	0.00115075	0.0023015	0.0023015	0.00345224	0.0023015	0	0.00920598	0.00805524	0.299194	0.00345224	0	0.0023015	0.0023015	0	0.013809	0.00115075	0	0	0	0.112773	0
	N11	Non-Cancer Patient	0.0128205	0.00320513	0	0.00641026	0	0	0	0	0	0.00320513	0	0.0224359	0	0	0	0	0	0	0	0.208333	0	0.00320513	0	0.00320513	0	0.0480769	0.0160256	0	0	0	0	0	0	0	0.0512821	0	0	0	0	0	0.00320513	0	0	0	0	0.342949	0
	N13	Non-Cancer Patient	0.0105263	0.0526316	0	0	0	0	0	0	0	0	0	0.0105263	0	0	0	0	0	0.0105263	0	0	0.0210526	0	0.0105263	0	0	0	0	0	0	0	0	0	0	0.0105263	0.0210526	0	0	0	0	0	0	0	0	0	0	0.515789	0
	N13	Non-Cancer Patient	0.0102041	0.0612245	0	0	0	0.0102041	0.0102041	0	0	0.0102041	0.0102041	0.0408163	0	0	0	0	0	0.0204082	0	0.0510204	0.0102041	0	0	0	0	0.0102041	0	0	0	0	0	0	0	0	0.0204082	0.0102041	0	0	0	0	0	0	0	0	0	0.428571	0
	N15	Non-Cancer Patient	0.00621118	0.00621118	0	0	0	0	0	0	0	0.00621118	0	0	0	0	0	0.0186335	0.0621118	0	0.0124224	0	0	0	0	0	0	0	0.00621118	0	0	0	0	0	0	0	0	0	0	0	0	0	0	0	0	0	0	0.15528	0
	N16	Non-Cancer Patient	0	0	0	0.00304878	0.0579268	0.400915	0	0	0	0	0	0.00762195	0	0	0	0	0	0	0.00762195	0.00609756	0	0	0	0	0	0.00609756	0	0	0	0	0	0	0	0	0.00609756	0	0	0	0	0	0	0	0.0213415	0.00304878	0	0.112805	0
	N17	Non-Cancer Patient	0.0647182	0	0	0.0187891	0.00835073	0.0187891	0	0	0	0.00208768	0.00417537	0.125261	0	0.00208768	0.00417537	0	0	0	0.00626305	0	0	0	0.00626305	0.00417537	0	0.114823	0.00208768	0.00626305	0.00626305	0	0.00208768	0	0.0542797	0	0.229645	0	0	0.00208768	0	0	0.0104384	0.0208768	0	0	0	0.00835073	0
	N17	Non-Cancer Patient	0.04	0	0	0.008	0	0.216	0	0	0.008	0.008	0.008	0.128	0	0.016	0	0	0.016	0	0	0	0	0	0.008	0.008	0.008	0.112	0	0	0	0	0	0	0.04	0	0.128	0	0	0.008	0	0	0.008	0.008	0	0	0	0.128	0
	N22	Non-Cancer Patient	0	0	0	0	0	0	0.0305344	0	0	0	0	0	0.00763359	0	0	0	0	0	0	0	0.526718	0	0	0	0.0152672	0	0	0	0	0	0	0	0	0	0	0	0	0	0	0.0152672	0	0	0	0	0.00763359	0.0152672	0
	N22	Non-Cancer Patient	0	0.0010582	0.00846561	0	0	0	0.010582	0	0	0	0	0	0	0	0	0	0	0	0	0	0.639153	0	0	0	0.00634921	0	0	0	0	0	0.0021164	0	0	0	0	0	0.00634921	0	0.0021164	0	0	0	0.0021164	0	0.0010582	0.00740741	0
		Genus Name and Relative Abudances in Urine
	Patient ID	Other genus (order Actinomycetales)	Unknown genus (order Actinomycetales)	Other genus (family Actinomycetaceae)	Actinobaculum	Actinomyces	Arcanobacterium	Mobiluncus	Trueperella	Varibaculum	Brevibacterium	Corynebacterium	Other genus (family Dermabacteraceae)	Dermabacter	Pseudoclavibacter	Other genus (family Micrococcaceae)	Unknown genus (family Micrococcaceae)	Micrococcus	Rothia	Other genus (family Propionibacteriaceae)	Unknown genus (family Propionibacteriaceae)	Propionibacterium	Other genus (family Bifidobacteriaceae)	Unknown genus (family Bifidobacteriaceae)	Bifidobacterium	Gardnerella	Other genus (family Coriobacteriaceae)	Unknown genus (family Coriobacteriaceae)	Adlercreutzia	Atopobium	Collinsella	Slackia	Unknown genus (order Bacteroidales)	Bacteroides	Parabacteroides	Porphyromonas	Prevotella	Unknown genus (family Rikenellaceae)	Unknown genus (family S24-7)	Prevotella [putative]	Capnocytophaga	Other genus (order Bacillales)	Other genus (family Planococcaceae)	Unknown genus (family Planococcaceae)	Lysinibacillus	Jeotgalicoccus	Staphylococcus	Unknown genus (family Gemellaceae)	Gemella
	C1	0	5.42e-05	0.013646	0.0122922	0.00476526	0	0.00741864	0	0.00422375	0	0.0698002	0	0.000974712	0	0	0.000270753	0	0.000758109	0.000920561	0	0	0	0	0.000541506	0	0	0.000974712	0	0	0	0	0	0.000649808	0.000487356	0.000379055	0.215628	0	0	0	0	5.42e-05	0	0.000162452	0.000216603	0	0.0154329	0	0
	C3	0	0	0.000183986	0	0.000183986	0.00139829	0.00279658	0	0	0	0.00110392	0	0	0	0.00246541	3.68e-05	0	0	3.68e-05	0	0.000110392	0.00500442	0.000367972	0.529732	3.68e-05	0.000110392	0.113593	0.00838976	0.000772741	0	0	0.000735943	0	0	3.68e-05	0.023219	0	0	0	0	0	0	0	0	0	0	0	0.00993524
	C4	0	0	1.51e-05	3.02e-06	3.02e-06	0	1.51e-05	0	6.04e-06	3.02e-06	0.000648777	0	6.04e-06	0	0	0	0	0	3.02e-06	0	9.05e-06	1.21e-05	0	0.000226317	0	0	5.73e-05	6.04e-06	0	0	0	0	6.04e-06	0	3.92e-05	0.00048281	0	6.04e-06	3.02e-06	0	3.02e-06	9.05e-06	1.81e-05	0	3.02e-06	0.00126738	2.11e-05	0
	C7	0	0	0.000449889	0	0.00108382	0.000112472	0	0.000112472	0.000204495	0	0.0252347	0	0	0	3.07e-05	0	0	0	1.02e-05	0	0	0.000889552	0.000112472	0.0604078	0	0	0.000470338	0	0.000122697	0	0	0	0	0	0.000807754	0.000705507	0	0	0	0	0	0	0	0	0	0.000276068	0	0
	C8	0	0	0.000327943	6.13e-05	3.6e-05	0	5.77e-05	0	1.8e-05	0	0.00177666	0	3.6e-06	0	0	0	0	0	3.96e-05	3.6e-06	0	6.13e-05	0	8.29e-05	0	0	1.44e-05	0	0	0	1.08e-05	0	0	0	0.000428849	0.00387405	0	0	0	0	0	0	0	0	0	3.6e-06	0	0
	C9	0	1.09e-05	2.46e-05	0.00163368	0.00171031	0.00199216	0.00182797	0	2.19e-05	5.47e-06	0.000651284	0	0	0	0	3.01e-05	0	0	0.000298277	3.56e-05	1.92e-05	2.46e-05	0	0.000164189	0	1.64e-05	0.0567028	0	0.00359848	8.21e-06	0.00170757	0.000519933	2.19e-05	0	0.170713	0.129704	0	0.0535531	0	0	0	2.74e-06	0	0	0	1.64e-05	0	1.09e-05
	C10	0	0	0.000920602	8.5e-05	0.00342747	0	0.000297425	0	8.5e-05	0.00135966	0.0712829	0	0.000396567	0	0	0	0	0	0.00116137	0	0.00220944	1.42e-05	1.42e-05	0.000750644	0	0	0.000155794	0	1.42e-05	0	0	0	0	0	1.42e-05	0.00355494	0	0	0	0	0	0	4.25e-05	0	0	0.00719486	0	2.83e-05
	C13	0	0	0	0.000100999	0.0116537	5.18e-05	7.25e-05	0	0.000341842	5.18e-06	0.00123788	0	0	0	0	5.18e-06	0	7.77e-06	1.55e-05	1.81e-05	2.59e-06	0.00745838	0.00109027	0.423224	6.73e-05	0	0.00218831	8.29e-05	0.000372919	0	9.32e-05	0.000100999	0.0165017	0.000354791	0.00363596	0.008559	0	0	7.77e-06	2.59e-06	2.59e-06	0	0	2.33e-05	0	0.000593045	3.11e-05	0
	C16	3.83e-05	0.000413505	7.66e-06	0.000199095	0.00603411	0.00358371	0.00577375	0.00180717	0.00298642	0.00243508	0.0726237	3.06e-05	0	0.00166933	1.53e-05	0.00869891	0	0	0.00309363	3.83e-05	0	0.00305534	0.000359902	0.155539	3.06e-05	3.83e-05	0.10686	0	0.000474765	0.000176122	0.00228959	0	0.0011716	1.53e-05	0.0183933	0.124296	6.89e-05	0.0065395	3.06e-05	0	0	0	0	1.53e-05	9.19e-05	0	0	0
	C17	3.71e-05	0.00229103	4.45e-05	0.000244673	0.00071919	2.22e-05	0.000118629	0.00137165	5.93e-05	0.00129751	0.0433516	0.00017053	0.000526417	0.000355888	0	0.00872666	0.000355888	0	0.000311402	1.48e-05	0	0.0047081	0.000652461	0.2624	3.71e-05	0	0.000244673	0	7.41e-05	0	7.41e-06	0	0	0	0.000541246	0.0104913	0	0	7.41e-06	0	0	0	0	1.48e-05	0.000259501	3.71e-05	0	0
	C18	0	0	6.6e-06	0	3.63e-05	3.3e-06	3.3e-06	0	0	3.3e-06	0.0001518	0	0	0	0	2.64e-05	0	0	0	0	0	1.98e-05	0	0.0003267	6.6e-06	0	0.0001254	6.6e-06	6.6e-06	0	0	0	9.9e-06	0	5.61e-05	0.0002772	0	1.98e-05	0	0	0	0	0	0	0	6.93e-05	0	0
	C19	5.63e-06	0	0.000123923	0.0587112	0.0019208	0.00567228	0.00168986	0	0.000867459	0	0.00589196	0	0	0	0	0	0	0	0.038371	0.000174618	6.76e-05	1.13e-05	0	0.0656565	0	0	0.000309807	0	0	0	0	0	0	0	0.00114347	0.397854	0	0	0	0	0	0	0	0	0	0.000326705	1.69e-05	5.63e-06
	C21	0	0	0	2.41e-05	6.02e-05	0	6.02e-05	0	0	0	0.000854187	0	0	0	0	0	0	0	0	1.2e-05	0.000120308	0.00469201	0.000372955	0.74781	2.41e-05	0	0.00131136	0	1.2e-05	0	0	0	0	0	0	0.00129933	0	0	0.000360924	0	0	0	1.2e-05	0	0	0.0023821	0	0
	C22	0	0	0.000621134	8.39e-06	2.52e-05	0	0	0	0	2.52e-05	0.00414649	0	6.71e-05	0	0	0	0	8.39e-06	4.2e-05	0	0	0.000251811	3.36e-05	0.00761308	0	0	1.68e-05	0	8.39e-06	0	0	0	0	0	8.39e-06	0.000394504	0	0	0	0	0	0	8.39e-06	1.68e-05	0	0.000377716	0	0
	C23	0	0	0.00307937	0.000869177	0.0102811	4.97e-05	0.000198669	0.000248336	0.0025827	0	0.027764	0	0	0	0	0	0	0	0.00149002	0	0	0.000521506	0	0.000248336	0	0	0.00819509	0	0.00027317	0	0.000173835	0	0	0	0.000447005	0.0124913	0	0	0	0	0	0	0	0	0	0.000844343	0	0
	C24	0	0	0.000731282	0.008466	0.0188164	0.00517523	0.0287731	0	0	0	0.00438769	0	0	0	0	0	0	0	2.81e-05	0	0	0.000140631	0	0.000731282	0	0	0.000140631	0	0	0	0	0	0.000112505	0	0.184199	0.144175	0	5.63e-05	0.000365641	2.81e-05	0	2.81e-05	0	0	0	0.000646903	0.0011813	0
	C25	0	0	0.000571617	0	0.000307794	0	0	0	0	0	0.0110366	0	0	0	0	0	0	0.00156095	0	0	0.000109926	0.00252831	2.2e-05	0.000329779	0	0	2.2e-05	0	2.2e-05	0	0	2.2e-05	2.2e-05	0	2.2e-05	0.000241838	0	0	0	0	0	0	0	0.000285809	0	0.000461691	0.00246235	0
	C26	0	0	6.16e-05	0.0234312	0.060287	0.000708172	0.000307901	0	0.000800542	0	0.0181354	0	0	0	0	0	0	0	0.0331917	0.000800542	0	0.0154874	0.00015395	0.000307901	0	0	0.000677382	0	0.0037256	0	0	0	0	0	0.0374407	0.233573	0	0	0	0	0	0	0	0	0	0.000985282	0	0
	C27	0	0	0	0.00587565	0.0135929	0.000876962	0.0101728	0	0.0154345	8.77e-05	0.140577	0	0	0	0	0	0	0	0	0	0.000526177	8.77e-05	0	0.00429711	0	0	0.000613874	0	0.0111374	0	0	0	0	0	0.00754187	0.0263966	0	0.000263089	8.77e-05	0	0	0	0	0	0	0	8.77e-05	0
	C28	0	0	0	0	0	0	0	0	0	0	5.51e-05	0	7.86e-06	0	0	0	0	0	0	0	0	0	0	6.29e-05	0	0	7.86e-06	0	0	0	0	0	6.29e-05	7.86e-06	0	0.000141566	1.57e-05	0	0	0	0	0	0	0	0	7.86e-06	0	0
	C30	0	0	7.12e-06	3.56e-06	0.00217955	0	0	0	3.56e-06	3.56e-06	0.000480783	0	1.42e-05	0	0	7.12e-06	0	0.00328001	1.42e-05	0.000231488	7.12e-06	1.42e-05	0	9.62e-05	0	0	0.000306277	0	0.000687342	0	0.000324083	0.000548449	0	0	0.0958717	0.100619	0	0	0.0644605	0.00801661	2.85e-05	0	1.07e-05	0	0	2.14e-05	0.0192171	0.00466538
	C31	0	0	0	0.00292201	2.87e-06	6.6e-05	0	1.72e-05	0.000127605	0	7.17e-05	0	0	0	0	0	0	0	0.000270981	0	0	0	0	4.59e-05	1.43e-06	0	1.58e-05	0	2.87e-06	0	1.43e-06	0	1e-05	0	0.00206892	0.000559168	0	0	2.87e-06	0	0	0	0	0	0	2.87e-06	0	1.43e-06
	C32	0	0	4.51e-05	1.5e-05	0.0124281	7.52e-06	0	0	0	0	0.00200113	0	0	0	0	0	0	0.00815498	7.52e-06	0.00100056	2.26e-05	1.5e-05	0	0.00165507	0	0	0.00113598	4.51e-05	0.000917811	0	1.5e-05	0.000135415	0	0	0.0438217	0.0871318	0	2.26e-05	0.0223058	0.00268572	0	7.52e-06	0	0	0	0.000157984	0.056641	0.000398721
	C33	0	5.4e-05	1.29e-05	0.000159542	0.000957251	7.21e-05	5.4e-05	0.000257325	4.12e-05	0.00172151	0.0141632	1.29e-05	0.000159542	0	0	0.000211007	7.72e-06	0	1.8e-05	5.15e-05	0	0.000257325	2.06e-05	0.0138261	0	0	0.000849174	0	0.000265045	4.12e-05	0.000192994	0	0	0	0.000385988	0.015877	0	0	0	0	0	0	0	0	0	0.000293351	0	0
	C34	0	0.000220771	7.79e-05	0.00109087	0.000688285	0	2.6e-05	0	0.000389595	0.000103892	0.00359726	0	0	0	0	0.000480501	0	0.000129865	0.00727244	2.6e-05	0	0.0093373	0.000103892	0.000428555	1.3e-05	0	7.79e-05	0	0.000454528	0	0	0	2.6e-05	0	0.00184408	0.0916458	0	0	0	0.000168825	0	0	0	0.000155838	0	0.000129865	0.000311676	0
	C35	0	0	0.000165417	0	3.68e-05	0	0	0	0	0	0.00136928	0	2.76e-05	0	0	0	3.68e-05	0	0	0	0.00119468	9.19e-06	0	7.35e-05	0	0	0.000119468	0	0.000284885	0	0	0	0	0	2.76e-05	0.00566093	0	9.19e-06	0	5.51e-05	0	9.19e-06	0	3.68e-05	0	0.000845464	1.84e-05	0
	C36	0	0	0.00676468	0.00225489	3.67e-05	0	3.67e-05	0	0	0.00747965	0.0424764	0	0.000458312	0.000384982	0	0	0	0	0	0.000384982	5.5e-05	0.111571	0.000549974	0.0013566	0	0	0.000164992	0	0.00463812	0	0	0	0.000238322	3.67e-05	0.000109995	0.0873543	0	0	0	0	0	1.83e-05	0	0	0	0.000494977	0	0
	C37	0	0	1.26e-05	4.19e-06	4.19e-06	0	0	0	0	0	0.000707711	0	0	0	0	0	0	0	0	0	0	2.09e-05	0	0.000205194	0	0	8.38e-06	0	4.19e-06	0	0	0	1.26e-05	0	4.61e-05	0.000276384	0	8.38e-06	0	0	0	0	4.19e-06	0	0	0.000376888	4.19e-06	2.09e-05
	C38	0	0	0	3.75e-05	0.000614859	2.25e-05	0	0	0.000269938	0.000112474	0.0597987	3.75e-05	0.000659848	0.000179959	0	0	3.75e-05	2.25e-05	0	4.5e-05	7.5e-06	0	0	0.000187457	0	0	4.5e-05	0	0	0	0	0	0.000397409	1.5e-05	0.000779821	0.0122297	2.25e-05	0	0	0	0	0	2.25e-05	0	0	0.00429651	1.5e-05	0
	C39	3.14e-06	0.000157186	0.000562725	0.000163473	0.000723054	3.14e-06	0.00540405	0	0.00279791	0.000858234	0.407042	0	3.46e-05	0	1.57e-05	0.00109716	0	0	5.03e-05	0	0.000138323	0.0473318	0.00030494	0.00735001	0	3.14e-06	0.00264386	0	0.00172904	0	0.000141467	0	0	0	0.00224147	0.0729059	0	0.00287021	0	0	0	0	0	5.66e-05	0	0.000477845	0	0
	C40	0	0	0.000143984	2.88e-05	5.76e-05	0	0	0	0.00106548	8.64e-05	0.00414675	0	2.88e-05	0	0	0.000172781	0.000115187	0	0.000115187	0	0	2.88e-05	0	0.000172781	0	0	0.000374359	0	0	0	0	0	0	0	0.000345562	0.019841	0	0	0	0	0	0	0	0	0	0.000143984	0	0
	C41	0	0	0	0	0.000329558	0	0	1.73e-05	0	0.00241098	0.414358	0.000173452	0.0367544	0.000312213	0	0	0	0.000121416	0	6.94e-05	0.000104071	1.73e-05	0	0.000190797	0	0	3.47e-05	0.000138761	0	0	0	0	0.000138761	0	1.73e-05	0.000433629	0	0	0	0	0	1.73e-05	1.73e-05	1.73e-05	0	0.00405876	0.00116212	0.000659116
	C42	3.88e-06	0	0.000135698	0.00115149	8.92e-05	0.000147329	0.000538914	0	6.2e-05	0	0.00310554	0	0	0	0	0	0	0	8.14e-05	0	0	0.00580011	0.000569931	0.491726	4.26e-05	5.43e-05	0.0317688	0.00639718	1.55e-05	0	0	0	3.88e-06	0	0.00188426	0.0860092	0	3.88e-06	0	0	0	0	0	0	0	0.000418725	2.33e-05	0.0465521
	C43	0	0	9.89e-05	0.0117828	0.00079138	6.59e-05	0.00152048	0.000267457	0.000120905	3.66e-06	0.0202351	0	0	0	0	0	0	3.66e-06	0.0021653	1.47e-05	6.96e-05	0.00925841	6.96e-05	0.000348061	0	0	5.5e-05	0	1.83e-05	0	3.66e-06	0	3.66e-06	0	0.00156444	0.067249	0	0.000142888	1.1e-05	0	0	0	0	3.66e-05	8.43e-05	0.000179526	0.00028944	1.47e-05
	C44	0	9.18e-05	1.67e-05	0	5.84e-05	0.000959829	0.00059259	0	0.000200312	0.00121857	0.0358308	8.35e-06	6.68e-05	0	0	0.00165258	0	0	0.00333854	5.01e-05	4.17e-05	0.00141053	0.000225351	0.277532	4.17e-05	0	0.00545851	0	0	0	2.5e-05	0	2.5e-05	0	0.00174438	0.313489	0	0	0	0	0	0	3.34e-05	0	0.000108502	0.00134376	0	0
	C45	1.87e-05	0.000362324	1.12e-05	0.00975287	0.00074706	0.000575236	0.00244289	0.00153147	0.00206189	0.000754531	0.0336588	0	0	0	7.47e-06	0.00105709	0	3.74e-06	0.0231701	0.0279438	3.74e-06	0	0	0.000171824	0	0	8.22e-05	3.74e-06	0.000112059	0	1.87e-05	0	7.47e-06	0	0.0229123	0.0926915	0	0	1.87e-05	0	0	0	0	0	0	4.86e-05	7.47e-06	0
	C46	0	0	0	0	0.000761744	0	0	0	0	0	0.0200592	0	0	0	0	0	0	0	0	0	0.00194668	0.0114262	0.00169276	0.865848	8.46e-05	0	0.000507829	8.46e-05	8.46e-05	0	0	0.000169276	0	0	0.00228523	0.0181126	0	0	0.000338553	0	0	0	0	0	0	0.00143885	0.000423191	0
	C47	3.26e-06	1.96e-05	3.26e-06	6.52e-06	8.15e-05	5.21e-05	7.49e-05	2.93e-05	1.96e-05	0.000120559	0.00105245	0	0	3.26e-06	0	0.000101009	0	6.52e-06	0	3.91e-05	0	0.00109806	8.8e-05	0.045454	9.12e-05	0.000143367	0.0741437	0	0.00130986	0.00103615	7.82e-05	3.26e-05	0.00241118	0.00031606	0.00435967	0.0567409	0.000244376	0	0.000439877	0	6.52e-06	3.26e-06	3.26e-06	0	0.000641895	2.61e-05	9.78e-06	0
	C48	0	0	0.0489252	0.0681657	0.000685082	6.46e-06	0.000303763	0	2.59e-05	0	0.00135078	0	0	0	0	0	0	6.46e-06	6.46e-06	1.29e-05	0.000407171	0.0179672	0.000142187	0.390187	0	0	5.17e-05	1.29e-05	0	0	8.4e-05	0	6.46e-06	0	2.59e-05	0.0611403	0	0	2.59e-05	6.46e-06	0	0	6.46e-06	0	0	0.000329615	6.46e-06	0
	C49	0	0	0.0200681	0	0.00955272	0	0	0	0.000296209	0	0.162026	0	0.00229562	0	0	0	0	0	0	0	0.000592417	0.000148104	0	0.00444313	0	0	0.000666469	0.000740521	0	0.0052577	0.000814573	0	0.000296209	0.000814573	0.00199941	0.00399882	0	0.00103673	0	0	7.41e-05	0	0.000148104	0.000222156	0	0.0462085	0	0
	C51	0	0	4.07e-05	0	0	0	0	0	0	0	0.000902997	0	0	0	0	0	0	8.14e-06	8.14e-06	0	0	1.63e-05	8.14e-06	0.000203378	8.14e-06	0	8.14e-06	0	0	0	0	0	0	0	0	0.000341675	0	0	0	0	0	0	0	0	0	0.00260324	4.07e-05	0
	C52	0	0	0.000357074	0	0	0	0	0	0.000384541	0	0.00329607	0	0	0	0	5.49e-05	0	0	5.49e-05	0	0	0.000137336	0	0.00977834	0	0	0.000137336	2.75e-05	0	0	0	0	0	0	2.75e-05	0.709699	0	5.49e-05	0	0	0	2.75e-05	0.000109869	8.24e-05	0	0.0182108	0	0
	C53	4.4e-05	0	7.33e-06	0.00266868	0.00021628	0.000553531	0.000377574	2.93e-05	0.00107774	0	0.00118771	0	0	0	0	0	1.1e-05	0	0.000142965	0.000146631	0.000102642	1.47e-05	0	8.43e-05	0	0	0.000102642	0	0.000186954	0	0	1.47e-05	0	0	0.0017779	0.0158508	7.33e-06	0	0	0	3.67e-06	0	3.67e-06	0	4.77e-05	0.00016496	0	3.67e-06
	C54	0	0	0	0.000360181	9.24e-05	0	0	0	0	0	0.0025305	0	0	0	0	0	0	0	5.54e-05	0	2.77e-05	2.77e-05	0	0.00295533	0	0	0	0	0	0	0	0	4.62e-05	0.00024012	6.46e-05	0.00142225	0	0	0	0	0	0	1.85e-05	0	0	0.00358334	2.77e-05	0
	C56	0	0	1.37e-05	0.000157803	0.00257288	9.61e-05	0.00215436	0	0.000686102	0.0054202	0.017379	0	0.000109776	0	0	6.86e-06	0.000569464	0	0.000185247	0	3.43e-05	0.00112521	2.06e-05	0.0104082	0	0	0.00423325	0	0.00194853	2.06e-05	0.000288163	0	0	0	0.00573581	0.141001	0	0.00212692	6.86e-06	0	0	0	6.86e-06	4.12e-05	0.000397939	0.000713546	1.37e-05	0.000596908
	C57	0	0	0.028218	0.000549702	0.00219881	0	0	0	0.000503894	4.58e-05	0.131196	4.58e-05	0.000503894	0	0	0	0	0	0.000778745	0.000137426	0.000137426	0	4.58e-05	0.00178653	0	0	0	0	0	0	0	0	0.000458085	0	0.00142006	0.000503894	0	0	0	0	0	0	4.58e-05	0	0	0.00196977	0	0
	N2	0	0	0.000165464	1.27e-05	0	1.27e-05	1.27e-05	7.64e-05	2.55e-05	0	0.00711495	0	0	0	0	0	0	1.27e-05	2.55e-05	0	1.27e-05	0.000140008	0	0.000369112	0	0	0.000140008	0	0	0	0	0	0	0	6.36e-05	7.64e-05	0	0	0	0	0	0	0	0.000114552	0	0.000547304	0	0
	N3	0	0	0	0	4.71e-05	0	0.000250992	0	7.84e-05	0	0.000705916	0	0	0	0	0	0	0	1.57e-05	0	0	0.00440805	0.000298053	0.519036	7.84e-05	7.84e-05	0.107738	0.0071219	0.00031374	0	0	0.000125496	0	0	0.00378057	0.053477	0	0.000533358	9.41e-05	0	0	0	0	0	0	9.41e-05	7.84e-05	0.00334133
	N4	7.43e-06	0	0	0	2.97e-05	0.0083299	0.00021911	0	0	1.49e-05	0.000185687	0	3.71e-06	2.23e-05	0.000609052	7.43e-06	0	3.71e-06	0	0	0	0.00298584	0.000367659	0.204485	0.000141122	5.94e-05	0.063917	0.00347605	0.000393655	0	7.43e-06	0.00602367	7.43e-06	0	0.0650497	0.300237	0	0.0160359	7.43e-06	0	0	0	0	0	0	1.86e-05	7.43e-06	0.000820735
	N5	8.84e-06	2.36e-05	0	0	0.00106381	0.0027111	0.0183058	2.36e-05	0.00141449	9.43e-05	0.0104525	4.42e-05	3.54e-05	2.65e-05	0	9.14e-05	5.89e-06	0	0.0028938	0.000624731	0	0.00133197	0.000126714	0.0794351	2.06e-05	4.42e-05	0.195771	2.95e-06	0.000444974	0	6.78e-05	2.95e-06	0	0	0.0274587	0.174931	0	4.42e-05	8.84e-06	0	0	0	2.95e-06	0	2.95e-06	0.000229854	1.77e-05	8.84e-06
	N6	0	0	7.67e-06	6.9e-05	0.000138082	0	6.14e-05	0	5.37e-05	0	0.00135014	0	7.67e-06	0	0	0	0	0	0.000130411	0	9.97e-05	0	0	0.000345206	0	0	9.97e-05	0	0	0	0	0	0	0	0.000260822	0.00909042	0	0	0	0	0	0	0	0	0	0.000230137	0	0
	N8	2.85e-05	0.000654674	0.00014232	5.69e-05	0.00190709	0	0.000398497	0	0.000284641	0.00187863	0.04281	0	2.85e-05	0	0	0.00335876	0	0.000370033	0	0.000313105	0.00014232	0	0	0.000227713	0	0	0.000113856	0	0.000284641	0	0	0	0.000512353	0.00014232	0.000939315	0.0101047	0	0	0.000284641	0	0	0	0	0	0	0.00153706	0.00014232	0
	N9	0	0	2.24e-05	0	8.98e-06	0	2.24e-05	0	4.49e-06	0	0.00126163	0	0	8.98e-06	0	0	4.49e-06	0	0	0	2.24e-05	8.98e-06	0	7.63e-05	0	0	2.69e-05	0	0	0	0	0	4.49e-06	0	8.98e-06	0.000417552	0	0	0	0	0	0	0	4.49e-06	0	0.000170612	0	0
	N10	0	0	0	0.000131229	2.5e-05	0.000149976	0.00322448	0	0	0	0.00043118	0	0	0	0	0	1.25e-05	0.000193719	0.000549911	0	0	0.0170597	0.00174347	0.541706	3.75e-05	8.75e-05	0.325072	0	0.00163098	0.000212465	3.75e-05	0	6.25e-06	0	0.00193094	0.00781123	0	0	0.000231212	0	0	0	0	0	0	1.87e-05	0.00043118	6.25e-06
	N11	0	0	3.43e-05	0	0	0	0	0	0	0	0.000397367	0	0	0	0	3.43e-05	0	1.96e-05	0	0	4.91e-06	0.000260005	1.47e-05	0.0434013	3.43e-05	0	2.45e-05	8.34e-05	4.91e-06	0.00421405	0	0	0.0186811	0.000883037	2.94e-05	0.000554351	0.00109889	0	0	0	0	0	4.91e-06	0	0	0.000103021	0	9.81e-06
	N12	0	0	0	0	0	0	0	0	1.56e-05	0	9.37e-05	0	0	0	0	0	0	0	0	0	2.34e-05	0	0	2.34e-05	0	0	4.68e-05	0	7.81e-06	0	0	0	7.81e-06	0	9.37e-05	0.000640165	0	0	0	0	0	0	0	0	0	0.000163945	0	0
	N14	0	2.2e-05	0	3.67e-06	0.000421511	0.000161274	0.000630434	2.57e-05	2.93e-05	0.000157608	0.00540634	0	3.67e-06	0.000817365	0	9.16e-05	3.67e-06	0	0	2.2e-05	3.67e-06	0.0044277	0.000476491	0.32004	0.000333543	0.000502148	0.0227579	0.00799405	0.000370197	0	1.47e-05	0.000106294	0	0	0.00468427	0.145066	0	0.00710338	3.67e-06	0	3.67e-06	0	0	0	0	1.47e-05	1.1e-05	0
	N15	0	0	1.63e-05	0	0	0	0	0	0	0	3.26e-05	0	0	0	0	0	0	0	0	0	0	0.000862602	0.000113929	0.186534	1.63e-05	0	0.00130204	0	0	0	0	0	0	0	0	0.000846327	0	0	0	0	0	0	0	0	0	4.88e-05	0	0.00253898
	N16	0	0	1.04e-05	5.18e-06	1.04e-05	0	3.62e-05	0	3.11e-05	0	0.00100954	0	0	0	0	5.18e-06	0	0	1.04e-05	1.55e-05	0	2.07e-05	0	0.000227794	5.18e-06	0	0.000750685	0	0	0	0	0	1.04e-05	0	0.000170845	0.00213298	0	0	3.62e-05	0	0	0	5.18e-06	0	0	0.000119074	1.04e-05	5.18e-06
	N17	0	0.000131011	0	0.00105654	0.00210885	0	5.92e-05	0	0.000152141	0.000147915	0.00466567	0	0	0.000156368	0	0.000418389	0	0	0.000718445	0	0.000270474	1.27e-05	0	0.000173272	0	0	0.000160594	0	0	0	0	0	0	0	0.000714219	0.0270896	0	0	0	0	4.23e-06	0	4.23e-06	0	0	0.00240468	0	0
	N18	0	1.14e-05	0	7.62e-06	7.62e-06	0.000708515	0.000579001	0	7.62e-06	3.81e-06	0.000380922	0	0	0	0.000133323	7.62e-05	0	0	3.81e-06	3.81e-06	0	0.00183985	0.000186652	0.249938	8.76e-05	9.9e-05	0.0444345	0.00421681	0.00019427	0	0	0.00115419	0	0	0.000129513	0.102716	0	0	7.62e-06	0	3.81e-06	0	0	0	0	1.52e-05	3.81e-06	0.00191223
	N19	0	0	0.000102473	1.55e-05	1.24e-05	0	1.55e-05	0	6.21e-06	0	6.21e-05	0	0	0	0	0	0	0	9.32e-06	0	0	0.000968839	9.32e-05	0.0889251	3.11e-05	4.35e-05	0.0144674	0	6.21e-05	4.04e-05	0	0	0.000152157	3.11e-06	1.24e-05	0.000341578	0	0	0	0	3.11e-06	0	0	0	0	0.000118	0	6.21e-06
	N20	0	0	2.37e-05	2.37e-05	0.00011863	7.12e-05	0	0	0	0	0.00163709	0	0	0	0	0	0	7.12e-05	2.37e-05	0	0	0	0	0.000142356	0	0	0	0	9.49e-05	0	4.75e-05	0	2.37e-05	0	0.000189807	0.000355889	2.37e-05	0	0	0	0	0	0	0	0	0.000189807	2.37e-05	0
	N21	0	2.28e-05	9.11e-05	0.000404226	0.000222039	0.000150873	0.00014518	0	2.28e-05	0.000424152	0.00492757	8.54e-06	0.000105326	0.000196419	0	0.000415612	0.000290359	8.54e-06	5.12e-05	0	0	1.14e-05	2.85e-06	0.000193573	0	0	5.98e-05	0	0.00011102	0	0	0	2.85e-06	0	6.55e-05	0.00249367	0	0	0	0	0	0	0	0	0.000791371	2.85e-06	0	0
	N22	0	0	2.22e-05	2.22e-06	2.22e-06	0	0	0	0	0	0.000499806	0	0	0	0	1.78e-05	0	0	4.44e-06	2.22e-06	4.22e-05	0.00541123	3.78e-05	0.00078414	0	0	4.44e-06	0	0	4.22e-05	0	0	0	0	0	0.00113289	0	0	2.22e-06	0	0	0	0	2.22e-06	0	0	0	0
		Genus Name and Relative Abundances in Oral Rinse
	Patient ID	Other genus (class Actinobacteria)	Other genus (order Actinomycetales)	Unknown genus (order Actinomycetales)	Other genus (family Actinomycetaceae)	Unknown genus (family Actinomycetaceae)	Actinobaculum	Actinomyces	Arcanobacterium	Mobiluncus	Trueperella	Varibaculum	Other genus (family Beutenbergiaceae)	Georgenia	Brevibacterium	Cellulomonas	Corynebacterium	Other genus (family Dermabacteraceae)	Unknown genus (family Dermabacteraceae)	Brachybacterium	Dermabacter	Dermacoccus	Other genus (family Dietziaceae)	Other genus (family Intrasporangiaceae)	Other genus (family Microbacteriaceae)	Unknown genus (family Microbacteriaceae)	Leucobacter	Microbacterium	Pseudoclavibacter	Other genus (family Micrococcaceae)	Unknown genus (family Micrococcaceae)	Arthrobacter	Kocuria	Micrococcus	Nesterenkonia	Rothia	Mycobacterium	Rhodococcus	Propionicimonas	Other genus (family Propionibacteriaceae)	Unknown genus (family Propionibacteriaceae)	Propionibacterium	Pseudonocardia	Streptomyces	Williamsia	Other genus (family Bifidobacteriaceae)	Unknown genus (family Bifidobacteriaceae)	Bifidobacterium	Gardnerella
	C1	0	0	0	0	1.41e-05	0	0.0233086	0	0	0	0	0	0	0	0	0.00477727	0	0	0	0	0	0	0	0	0	0	0	0	0	0.000155015	0	0	0	0	0.122617	0	0	0	0	5.64e-05	0	0	0	0	0.000408675	0.000310029	0.000521413	0
	C2	4.23e-06	4.23e-06	0	0	0.00232256	0	0.0295672	0	0	0	0	0	0	0	0	0.00758111	0	0	0	0	0	0	0	0	0	0	0	0	4.23e-06	0	0	0	0	0	0.0274604	0	0	0	0	0.00184451	2.54e-05	0	0	0	0	0	2.54e-05	0
	C3	4.49e-05	0	0	0	0.00100182	0	0.0180926	0	0	0	0	0	0	0	0	0.000867251	0	0	0	0	0	0	0	0	0	0	0	0	0	0	0	0	0	0	0.0482969	0	0	0	0	8.97e-05	2.99e-05	0	0	0	2.99e-05	5.98e-05	0.000897156	0
	C4	0	1.21e-05	0	8.08e-06	2.83e-05	0	0.0900418	0	0	0	0	0	0	0	0	0.00162096	0	0	0	0	0	0	0	0	0	0	0	0	4.45e-05	4.04e-06	4.04e-06	0	0	4.04e-06	0.0566971	0	0	0	0	2.02e-05	0	0	0	0	0.000113184	8.89e-05	1.62e-05	0
	C5	0	5.87e-06	0	0	0	0	0.0503445	0	0	0	0	0	0	0	0	7.05e-05	0	0	0	0	0	0	0	0	0	0	0	0	0	0	0	0	0	0	0.0114878	0	0	0	0	9.4e-05	0	0	0	0	0.000140955	0.000111589	0.000358261	0
	C6	0	0	0	0	0.000312898	0	0.00698451	0	0	0	0	0	0	0	0	0.000159101	0	0	0	0	0	0	0	0	0	0	0	0	0	0	5.3e-06	0	0	0	0.0347635	0	0	0	0	0.000753076	0	0	0	0	0	0	1.59e-05	0
	C7	1.49e-05	0	0	0	0.00032311	0	0.0213252	0	0	0	0	0	0	0	0	0.0015211	0	0	0	0	0	0	0	0	0	0	0	0	0	0	0	0	0	0	0.0276781	0	0	0	0	0.000407615	0	0	0	0	2.49e-05	9.94e-06	0.000760551	0
	C8	3.98e-05	4.42e-06	0	0	0.00153541	0	0.022062	0	0	0	0	0	0	0	0	0.00132744	0	0	0	0	0	0	0	4.42e-06	0	0	0	0	3.98e-05	0	0	0	0	4.42e-06	0.0440666	0	0	0	0	0.000292037	0	0	0	0	0.00223895	0.00133629	0.00380533	0
	C9	0	0	0	0	0.000301584	0	0.0128641	0	0	0	0	0	0	0	0	0.00197589	0	0	0	0	0	0	0	0	0	0	0	0	0	0	0	0	0	0	0.0225772	0	0	0	0	0.00124793	0	0	0	0	1.04e-05	4.16e-05	3.12e-05	0
	C10	0	0	0	0	0.000293649	0	0.0144432	0	0	0	0	0	0	0	0	0.00269178	0	0	0	0	0	0	0	0	0	0	0	0	0	1.09e-05	0	0	0	0	0.0642167	0	0	0	0	0.000772188	1.63e-05	0	0	0	0	0	0	0
	C13	0	0	0	0	0	0	0.037281	0	0	0	0	0	0	0	0	0.0019695	0	0	0	0	0	0	0	0	0	0	0	0	0	0	0	0	0	0	0.0114858	0	0	0	0	0.000244009	6.97e-05	0	0	0	0.00202179	0.00170806	0.000244009	0
	C14	0	0	0	0	4.95e-05	0	0.00406001	0	0	0	0	0	0	0	0	0.000482745	0	0	0	0	0	0	0	0	0	0	0	0	0	0	0	0	0	0	0.00111403	0	0	0	0	0.000247562	0	0	0	0	0	0	2.48e-05	0
	C15	0	0	0	0	8.8e-05	0	0.00593338	0	0	0	0	0	0	0	0	0.000921405	0	0	0	0	0	0	0	0	0	0	0	0	0	0	0	0	0	0	0.015212	0	0	0	0	0.000416686	0	0	0	0	1.17e-05	4.7e-05	2.93e-05	0
	C16	0	0	0	0	0.000376415	0	0.0666927	0	0	0	0	0	0	0	1.34e-05	0.0015191	0	0	0	0	0	0	0	0	0	0	0	0	0	0	0	0	0	0	0.008429	0	0	0	0	0.000107547	4.03e-05	0	0	0	1.34e-05	0	0	0
	C17	5.39e-06	0	0	0	0.000210147	0	0.0078024	0	0	0	0	0	0	0	0	0.000425683	0	0	0	0	0	0	0	0	0	0	0	0	0	0	0	0	0	0	0.00298517	0	0	0	0	0.00010238	0	0	0	0	4.85e-05	3.77e-05	0.00260798	0
	C18	0	5.94e-06	0	0	4.16e-05	0	0.0480734	0	5.35e-05	0	0	0	0	0	5.94e-06	0.000951124	0	0	0	0	0	0	0	0	0	0	0	0	0	0	0	0	0	0	0.00603964	0	0	0	0	7.13e-05	0	0	5.94e-06	0	0.000267504	0.000160502	0.00161691	0
	C19	0	0	0	0	0.000136993	0	0.0128603	0	0	0	0	0	8.56e-06	0	0	0.00265425	0	0	0	0	0	0	0	0	0	0	0	0	2.57e-05	8.56e-06	0	0	0	0	0.0843965	0	0	0	0	0.0002483	0	0	0	0	0.000359608	0.000316797	0.000333921	0
	C20	0	1.28e-05	0	0	0	0	0.0329184	0	0	0	0	0	0	0	0	0.000999859	0	0	0	0	0	0	0	0	0	0	0	0	0	0	0	0	0	0	0.0268167	0	0	0	0	3.85e-05	0	0	0	0	0	0	2.56e-05	0
	C21	7.67e-06	0	0	0	3.07e-05	0	0.0166057	0	0	0	0	0	0	0	0	0.00148868	0	0	0	0	0	0	0	0	0	0	0	0	7.67e-06	0	0	0	0	0	0.0233738	0	0	0	0	1.53e-05	0	0	0	0	0.000122778	3.07e-05	0.000345312	0
	C22	0	0	0	0	0.00021346	0	0.0240803	0	0	0	0	0	0	0	0	0.000843676	0	0	0	0	0	0	0	0	0	0	0	0	1.02e-05	0	1.02e-05	0	0	0	0.0231147	0	0	0	0	0.00021346	0	0	0	0	3.05e-05	4.07e-05	0.000294778	0
	C23	3.66e-05	5.23e-06	0	0	0.000250966	0	0.040829	0	0	0	0	0	0	0	0	0.00235281	0	0	0	0	0	0	0	0	0	0	0	0	0	0	0	0	0	0	0.00430825	0	0	0	0	4.71e-05	0	0	0	0	0.000894066	0.00054376	7.32e-05	0
	C24	0	0	0	0	8.2e-05	0	0.0103881	0	0	0	0	0	0	0	0	0.00164547	0	0	0	0	0	0	0	0	0	0	0	0	0	0	0	0	0	0	0.0169641	0	0	0	0	4.68e-05	0	0	0	0	0	0	5.27e-05	0
	C25	0	6.29e-06	0	0	1.26e-05	0	0.0434736	0	0	0	0	0	0	0	0	0.000414993	0	0	0	0	0	0	0	0	0	0	0	0	0	0	0	0	0	0	0.0170839	0	0	0	0	0.000100604	0	0	0	0	5.03e-05	3.14e-05	0.000578474	0
	C26	0	0	0	0	0	0	0.0732463	0	0.000337128	0	0	0	0	0	0	0.000948172	0	0	0	0	0	0	0	0	0	0	0	0	0	0	0	5.27e-06	0	0	0.00583653	0	0	0	0	0.000458283	1.58e-05	0	0	0	8.43e-05	3.69e-05	0.00120102	0
	C27	0	0	0	0	0.000282536	0	0.0166144	0	0	0	0	0	0	0	0	0.000737051	0	0	0	0	0	0	0	0	0	0	0	0	0	0	0	0	0	0	0.034666	0	0	0	0	0.00029482	6.14e-06	0	0	0	0	0	0.000319389	0
	C28	2.02e-05	0	0	0	0.00028276	0	0.00751333	0	0	0	0	0	0	0	0	0.000370281	0	0	0	0	0	0	0	0	0	0	0	0	0	0	0	0	0	0	0.0378225	0	0	0	0	7.41e-05	0	0	0	0	0	0	0.000228901	0
	C29	0	0	0	0	0	0	0.0106637	0	0	0	0	0	0	0	0	0.000398645	0	0	0	0	0	0	0	0	0	0	0	0	0	0	0	0	0	0	0.0169922	0	0	0	0	0.000498306	0	0	0	0	0	0	0	0
	C30	0	8.95e-05	0.00473349	0	0	9.94e-05	0.000298329	0.00013922	0.000178998	0.00163087	2.98e-05	0	0	0.00479316	0	0.0129674	0.000835322	0.000178998	1.99e-05	0.000328162	0	9.94e-06	4.97e-05	9.94e-06	9.94e-06	0	0.000626492	0.00324185	9.94e-06	0.000725935	9.94e-06	0.000258552	0.000517104	2.98e-05	0	0	0	0	5.97e-05	4.97e-05	0	0	0	0	0.00312251	7.96e-05	0.387719	9.94e-06
	C31	5.62e-06	0	0	0	0.000977402	0	0.0213006	0	0	0	0	0	0	0	0	0.00707774	0	0	0	0	0	0	0	0	0	0	0	0	2.25e-05	0	0	0	0	0	0.0198738	0	0	0	0	0.000134814	1.69e-05	0	0	0	0	0	1.69e-05	0
	C32	0.000622996	0	0	0	0.0022559	0	0.0208408	0	3.28e-05	0	0	0	0	0	0	0.0021313	6.56e-06	0	0	0	0	0	0	0	0	0	0	0	1.97e-05	0	0	0	0	0	0.016716	0	0	0	0	1.31e-05	0.000124599	0	0	0	6.56e-06	0	0.000222967	0
	C33	0	6.99e-06	0	0	4.89e-05	0	0.0167906	0	6.99e-06	0	0	0	0	0	0	0.00151625	0	0	0	0	0	0	0	0	0	0	0	0	0	0	0	0	0	0	0.0059043	0	0	0	0	3.49e-05	6.99e-06	0	0	0	4.19e-05	1.4e-05	0.000531038	0
	C34	0	0	0	0	0.000460977	0	0.0257438	0	0	0	0	0	0	0	0	0.00187937	0	0	0	0	0	0	0	0	0	0	0	0	0	0	0	0	0	0	0.0102124	0	0	0	0	0.00248218	0	0	0	0	0.000496436	0.000567356	0	0
	C35	0	0	0	0	0.000841919	0	0.0377865	0	0	0	0	0	0	0	0	0.00563658	0	0	0	0	2.85e-05	0	0	0	0	0	0	0	0	0	0	0	0	0	0.0164959	0	0	0	0	0.000271126	0.000256857	0	0	2.85e-05	0.000199777	4.28e-05	0	0
	C36	0	0	0	0	3.02e-05	0	0.0250145	0	0	0	0	0	0	0	0	0.00315101	0	0	0	0	0	0	0	0	0	0	0	0	0	0	0	0	0	0	0.0148781	0	0	0	0	0.000175392	0.000187488	0	0	0	0	0	0	0
	C37	0	0	0	0	0.00102145	0	0.0368999	0	0	0	0	0	0	0	0	0.00097889	0	0	0	0	0	0	0	0	0	0	0	0	0	0	0	0	0	0	0.00808648	0	0	0	0	0.000680967	8.51e-05	0	0	0	0	0	0	0
	C38	2.09e-05	0	0	0	0.000109657	0	0.00643319	0	0	0	0	0	0	0	0	0.00173884	0	0	0	0	0	0	0	0	0	0	0	0	0	0	0	0	0	0	0.00413562	0	0	0	0	0.000584835	5.22e-06	0	0	0	0	0	0.000198426	0
	C39	0	0	0	0	0.00126364	0	0.0107781	0	0	0	0	0	0	0	0	0.00135449	0	0	0	0	0	0	0	0	0	0	0	0	0	0	0	0	0	0	0.00664855	0	0	0	0	0.000272549	2.48e-05	0	0	0	0	0	6.61e-05	0
	C40	0	0	0	0	0	0	0.0127766	0	0	0	0	0	0	0	0	0.000599948	0	0	0	0	0	0	0	0	0	0	0	0	0	0	0	0	0	0	0.00838922	0	0	0	0	0.000107253	6.7e-06	0	0	0	0	0	0	0
	C41	0	0	0	0	0.000221451	0	0.000900568	0	0	0	0	0	0	0	0	0.000457666	0	0	0	0	0	0	0	0	0	0	0	0	0	0	1.48e-05	0	0	0	0.0268104	0	0	0	0	0	0	0	0	0	0	0	5.91e-05	0
	C42	0	0	0	0	1.55e-05	0	0.0409644	0	0	0	0	0	0	0	0	0.00321304	0	0	0	0	0	0	0	0	0	0	0	0	0	0	0	0	0	0	0.0475531	0	0	0	0	6.97e-05	0	0	0	0	7.74e-06	0	0.00444407	0
	C43	0	5.07e-06	0	0	0.000719465	0	0.022653	0	0	0	0	0	0	0	0	0.00358719	0	0	0	0	0	0	0	0	0	0	0	0	0	0	0	0	0	0	0.00480319	0	0	5.07e-06	0	0.000962664	5.07e-06	0	0	0	6.08e-05	4.56e-05	0.000359732	0
	C44	0	0	0	0	0	0	0.00752863	0	0	0	0	0	0	0	0	0.000616115	0	0	0	0	0	0	0	0	0	0	0	0	0	0	0	0	0	0	0.00673218	0	0	0	0	6.01e-05	0	0	0	0	0.000360653	0	0.0161092	1.5e-05
	C45	0	0	0	0	0.000178533	0	0.0337554	0	0	0	0	0	0	0	0	0.000344313	0	0	0	0	0	0	0	0	0	0	0	0	0	0	0	0	0	0	0.0111774	0	0	0	0	6.38e-05	0	0	0	0	0	0	0	0
	C46	0	0	0	0	0.000489347	0	0.00526989	0	0	0	0	0	0	0	0	0.00732766	0	0	0	0	0	0	0	0	0	0	0	0	0	0	0	0	0	0	0.00909684	0	2.51e-05	0	0	0.000138021	5.02e-05	0	0	0	0.00127983	0.00090341	0.014693	0
	C47	0	0	0	0	0	0	0.0157048	0	0	0	0	0	0	0	0	0.000109824	0	0	0	0	0	0	0	0	0	0	0	0	0	0	0	0	0	0	0.00479564	0	0	0	0	9.15e-05	0.000768766	0	0	0	0	0	0	0
	C48	0	0	0	0	8.97e-05	0	0.00899572	0	0	0	0	0	0	0	0	0.000314065	0	0	0	0	0	0	0	0	0	0	0	0	0	0	0	0	0	0	0.00072908	0	0	0	0	5.05e-05	2.8e-05	0	0	0	0.000213116	0.000179466	0.00558026	0
	C49	0	0	0	0	5.51e-05	0	0.035778	0	0	0	0	0	0	0	0	0.000554796	0	0	0	0	0	0	0	0	0	0	0	0	0	0	0	0	0	0	0.00289256	0	0	0	0	5.08e-05	0	0	0	0	0	0	0	0
	C50	0	0	0	0	0.00181907	0	0.0101411	0	0	0	0	0	0	0	0	0.00230924	0	0	0	0	0	0	0	0	0	0	0	0	2.18e-05	0	0	0	0	0	0.0104134	0	0	0	0	0.00153586	0	0	0	0	5.45e-05	9.8e-05	0	0
	C51	9.08e-06	0	0	0	0.000699301	0	0.0354055	0	0	0	0	0	0	0	0	0.00275633	0	0	0	0	0	0	0	0	0	0	0	0	4.54e-06	0	0	0	0	0	0.0227273	0	0	0	0	9.54e-05	3.18e-05	0	0	0	4.54e-06	0	2.72e-05	0
	C52	3.71e-05	0	0	0	0.00132643	0	0.0334669	0	0	0	0	0	0	0	0	5.57e-05	0	0	0	0	0	0	0	0	0	0	0	0	0	0	0	0	0	0	0.0109825	0	0	0	0	4.64e-05	0	0	0	0	0.000102033	7.42e-05	9.28e-06	0
	C53	0	0	0	0	0.000454446	0	0.0133547	0	0	0	0	0	0	0	0	0.0133607	0	0	0	0	0	0	0	0	0	0	0	0	0	0	0	0	0	0	0.00624106	0	0	0	0	0.000103008	8.48e-05	0	0	0	0	0	0.000393853	0
	C54	0	0	0	0	0.000115521	0	0.0104704	0	0	0	0	0	0	0	0	0.000231043	0	0	0	0	0	0	0	0	0	0	0	0	0	0	0	0	0	0	0.00884788	0	0	0	0	0.00153853	1.05e-05	0	0	0	0.000173282	0.000141776	0	0
	C55	0	0	0	0	0	0	0.0378283	0	0	0	0	0	0	0	0	5.49e-06	0	0	0	0	0	0	0	0	0	0	0	0	0	1.1e-05	0	0	0	0	0.0425747	0	0	0	0	0	0	0	0	0	0	0	0.00122505	0
	C56	0	0	0	8.62e-06	2.59e-05	0	0.0312252	0	0	0	0	0	0	0	0	0.0021386	0	0	0	0	0	0	0	0	0	0	0	0	8.62e-06	0	0	0	0	0	0.019782	0	0	0	0	0.000189714	3.45e-05	0	0	0	0.0010348	0.000595012	0.011952	0
	C57	0	0	0	0	0.000697583	0	0.0501382	0	0	0	0	0	0	0	0	0.00292634	0	0	0	0	4.39e-06	0	0	0	0	0	0	4.39e-06	0	4.39e-06	0	0	0	0	0.00765147	0	0	0	0	0.00116264	0	0	0	0	0	0	0.000258851	0
	N1	2.54e-05	0	0	0	0.000546886	0	0.0128582	0	0	0	0	0	0	0	0	0.0018823	0	0	0	0	0	0	0	0	0	0	0	0	0	0	0	0	0	0	0.0227784	0	0	0	0	6.36e-05	8.9e-05	0	0	0	0	0	0	0
	N2	6e-06	1.2e-05	0	6e-06	0.00407394	0	0.0320816	0	0	0	0	0	6e-06	0	0	0.0451014	0	0	0	0	0	0	0	0	0	0	0	0	0	0	0	0	0	0	0.068933	0	0	0	0	0.00068999	0.000329995	0	0	0	6e-06	0	0.000299996	0
	N3	0	0	0	0	0.000353671	0	0.0312711	0	0	0	0	0	0	0	0	0.00154628	0	0	0	0	0	0	0	0	0	0	0	0	0	0	0	0	0	0	0.00925301	0	0	0	0	5.76e-05	0	8.22e-06	0	0	0.000106924	0.000123374	0.0043592	0
	N4	1.78e-05	0	0	0	0.00248827	0	0.030819	0	3.55e-05	0	0	0	0	0	0	0.00264823	0	0	0	0	0	0	0	0	0	0	0	0	3.55e-05	0	0	0	0	0	0.0260202	0	0	0	0	0.000337694	0	0	0	0	0	0	0	0
	N5	0	7.87e-06	0	0	3.15e-05	0	0.0169424	0	0	0	0	0	0	0	0	0.00391703	0	0	0	0	0	0	0	0	0	0	0	0	0	0	0	0	0	0	0.017957	0	0	0	0	0.000731494	0	0	0	0	0	0	2.36e-05	0
	N6	0	0	0	0	0.000555467	0	0.00863342	0	0	0	0	0	0	0	0	0.00326391	0	0	0	0	0	0	0	0	0	0	0	0	0	0	0	0	0	0	0.00669144	0	0	0	0	0.000129178	0.000564079	0	0	0	0	0	0	0
	N8	0	0	0	0	6.81e-06	0	0.0154086	0	0	0	0	0	0	0	0	0.00234124	0	0	0	0	0	0	0	0	0	0	0	0	0	0	0	0	0	0	0.024161	0	0	0	0	0.000142924	0	0	0	0	0	0	6.13e-05	0
	N9	0	0	0	0	0.000137325	0	0.0130851	0	0	0	0	0	0	0	0	2.62e-05	0	0	0	0	0	0	0	0	0	0	0	0	0	0	0	0	0	0	0.000869724	0	0	0	0	0	0	0	0	0	0	0	0	0
	N10	7.18e-06	0	0	0	0	0	0.00952914	0	0	0	0	0	0	0	0	0.00210961	0	0	0	0	0	0	0	0	0	0	0	0	2.15e-05	0	0	0	0	7.18e-06	0.0126505	0	0	0	0	0.00485785	5.02e-05	0	0	0	0	0	0.0317949	0
	N11	0	0	0	0	4.44e-05	0	0.00191122	0	0	0	0	0	0	0	0	0.00945608	0	0	0	0	0	0	0	0	0	0	0	0	0	1.11e-05	0	0	0	0	0.0484694	0	0	0	0	0	7.78e-05	0	0	0	0	0	0.00361131	0
	N12	0	0	0	0	0.00338215	0	0.0151696	0	0	0	0	0	0	0	0	0.00129431	0	0	0	0	0	0	0	0	0	0	0	0	0	0	0	0	0	0	0.0408247	0	0	4.62e-05	0	0.00125194	0.000119415	0	0	0	0	0	0	0
	N13	0	0	0	0	7.56e-06	0	0.0101636	7.56e-06	0	0	0	0	0	0	0	0.000476243	0	0	0	0	0	0	0	0	0	0	0	0	3.78e-06	3.78e-06	0	0	0	0	0.0118645	0	0	0	0	0.000207884	0	0	0	0	0	0	1.13e-05	0
	N14	0.000195981	0	0	1.78e-05	0.00272591	0	0.02407	0	0	0	0	0	0	0	0	0.00244085	0	0	0	0	0	0	0	0	0	0	0	0	0	0	0	0	0	0	0.0070553	0	0	0	0	0.000356328	0	0	0	0	0	0	0.00418686	0
	N15	0	0	0	0	0.000453888	0	0.0145772	0	0	0	0	0	0	0	0	0.000379999	0	0	0	0	0	0	0	0	0	0	0	0	0	0	1.06e-05	1.06e-05	0	0	0.0180922	0	0	0	0	3.17e-05	0	0	0	0	0	0	0.00192639	0
	N16	0	4.67e-06	0	0	6.07e-05	0	0.0171503	0	0	0	0	0	0	0	0	0.00100829	0	0	0	0	0	0	0	0	0	0	0	0	0	0	0	0	4.67e-06	0	0.0587096	0	0	0	0	7.47e-05	0.000130704	0	0	0	0	0	0	0
	N17	0	0	0	0	2.83e-05	0	0.0145185	0	0	0	0	0	0	0	0	0.00318105	0	0	0	0	0	0	0	0	0	0	0	0	0	0	0	0	0	0	0.0338595	0	0	0	0	0.0053376	5.66e-06	0	0	0	0	0	0	0
	N18	0	0	0	0	0.00032676	0	0.0134708	0	7.36e-05	0	0	0	0	0	0	0.000515452	0	0	0	0	0	0	0	0	0	0	0	0	0	0	0	4.6e-06	0	0	0.0153255	0	0	0	0	0.000230113	2.3e-05	0	0	0	0	0	0.00051085	0
	N19	0	0	0	0	0.000173435	0	0.0179831	0	0	0	0	0	0	0	0	0.000829237	0	0	0	0	0	0	0	0	0	0	0	0	1.63e-05	0	0	0	0	0	0.0143789	0	0	0	0	0.000211374	0	0	0	0	0	0	1.08e-05	0
	N20	0	0	0	0	0.00348317	0	0.0837441	0	0	0	0	0	0	0	0	0.00760092	0	0	0	0	0	0	0	0	0	0	0	0	7.05e-06	0	0	0	0	0	0.0350361	0	0	0	0	7.76e-05	2.82e-05	0	0	0	1.41e-05	0	0.000105764	0
	N21	0	0	0	0	0.000141205	0	0.00754162	0	0	0	0	1.28e-05	0	0	0	0.00463409	0	0	0	0	0	0	0	0	0	0	0	0	0	0	0	0	0	0	0.0439468	0	0	0	0	0.000327339	1.28e-05	0	0	0	6.42e-06	0	2.57e-05	0
	N22	0	0	0	0	0.0056447	0	0.0139411	0	0	0	0	0	0	0	0	0.00201901	0	0	0	0	0	0	0	0	0	0	0	0	0	0	0	0	0	7.11e-06	0.0103154	7.11e-06	0	0	0	0.000412333	7.11e-06	0	0	0	0	0	0	0
[truncated: 221 more columns]
