# Supplementary material for: Breast tissue, oral and urinary microbiomes in breast cancer
Source: Oncotarget. 2017 Aug 14;8(50):88122–38. doi: 10.18632/oncotarget.21490 (PMC5675698; doi:10.18632/oncotarget.21490)
Supplement: Supplementary file 4 [file oncotarget-08-88122-s004.xlsx]

## Sheet: Sheet1
		Supplementary Table 4: Taxa identified as differentially abundant by Wilcoxon rank-sum testing
A) Breast Tissue		Taxa Significantly Different in Cancer vs. Non-Cancer Samples by Wilcoxon Rank Sum					Taxa Significantly Increased in Patient Samples over Environmental Controls by Wilcoxon Rank Sum
		Taxon Rank	Taxon Name	Increased In	P Value		Taxon Rank	Taxon Name	Increased In	P Value
		Family	Corynebacteriaceae	Non-Cancer	0.00199286		Family	Methylobacteriaceae	Patient Samples	9.36495e-05
		Genus	Corynebacterium	Non-Cancer	0.00199286		Genus	Methylobacterium	Patient Samples	0.000118895
		Genus	Atopobium	Non-Cancer	0.00325475		Class	Alphaproteobacteria	Patient Samples	0.00103565
		Genus	Methylobacterium	Non-Cancer	0.0251882		Order	Rhizobiales	Patient Samples	0.00130099
		Family	Methylobacteriaceae	Non-Cancer	0.0251882		Family	Alcaligenaceae	Patient Samples	0.0064221
		Genus	Catonella	Non-Cancer	0.0259916		Genus	Propionibacterium	Patient Samples	0.00804725
		Genus	Unknown (family Gemellaceae)	Non-Cancer	0.0333859		Order	Actinomycetales	Patient Samples	0.0109423
		Family	Gemellaceae	Non-Cancer	0.0333859		Family	Propionibacteriaceae	Patient Samples	0.0185184
		Order	Gemellales	Non-Cancer	0.0333859		Genus	Unknown (family Alcaligenaceae)	Patient Samples	0.0214493
		Class	Betaproteobacteria	Cancer	0.00616219		Phylum	Proteobacteria	Patient Samples	0.0415791
		Genus	Peptoniphilus	Cancer	0.00813333		Genus	Staphylococcus	Patient Samples	0.0443771
		Family	Alcaligenaceae	Cancer	0.010336		Family	Staphylococcaceae	Patient Samples	0.0443771
		Genus	Unknown (family Alcaligenaceae)	Cancer	0.010336
		Genus	Unknown (family Enterobacteriaceae)	Cancer	0.0120628
		Family	Enterobacteriaceae	Cancer	0.0120628
		Order	Enterobacteriales	Cancer	0.0120628
		Genus	Lactobacillus	Cancer	0.0261334
		Family	Lactobacillaceae	Cancer	0.0261334
		Family	Bifidobacteriaceae	Cancer	0.0266073
		Order	Bifidobacteriales	Cancer	0.0266073
		Genus	Bifidobacterium	Cancer	0.0266073
		Family	Micrococcaceae	Cancer	0.0361533
		Class	Gammaproteobacteria	Cancer	0.0481093
B) Urine		Taxa Significantly Different in Premenopausal vs. Peri/Postmenopausal Patient Samples by Wilcoxon Rank Sum					Taxa Significantly Different in Cancer vs. Non-Cancer Samples Independent of Menopausal Status
		Taxon Rank	Taxon Name	Increased In	P Value		Taxon Rank	Taxon Name	Increased In	P Value
		Genus	Lactobacillus	Premenopausal Patient Samples	0.00189242		Order	Actinomycetales	Cancer	0.000738052
		Family	Lactobacillaceae	Premenopausal Patient Samples	0.00189242		Genus	Actinomyces	Cancer	0.0023255
		Genus	Shuttleworthia	Premenopausal Patient Samples	0.00543724		Family	Corynebacteriaceae	Cancer	0.0032574
		Order	Lactobacillales	Premenopausal Patient Samples	0.00770508		Genus	Corynebacterium	Cancer	0.0032574
		Class	Bacilli	Premenopausal Patient Samples	0.00770508		Family	Planococcaceae	Cancer	0.00408029
		Phylum	Firmicutes	Premenopausal Patient Samples	0.0280879		Family	Propionibacteriaceae	Cancer	0.00409366
		Genus	Facklamia	Peri/Postmenopausal Patient Samples	0.00015707		Family	Streptococcaceae	Cancer	0.00410179
		Genus	Unknown (family Ruminococcaceae)	Peri/Postmenopausal Patient Samples	0.000160693		Genus	Streptococcus	Cancer	0.00429282
		Family	Tissierellaceae	Peri/Postmenopausal Patient Samples	0.000168051		Order	Bacillales	Cancer	0.00982897
		Genus	Peptoniphilus	Peri/Postmenopausal Patient Samples	0.000332359		Class	Alphaproteobacteria	Cancer	0.012667
		Family	Actinomycetaceae	Peri/Postmenopausal Patient Samples	0.00052403		Family	Staphylococcaceae	Cancer	0.0142042
		Class	Clostridia	Peri/Postmenopausal Patient Samples	0.000550758		Genus	Staphylococcus	Cancer	0.0176499
		Order	Clostridiales	Peri/Postmenopausal Patient Samples	0.000550758
		Family	Ruminococcaceae	Peri/Postmenopausal Patient Samples	0.000645789
		Family	Aerococcaceae	Peri/Postmenopausal Patient Samples	0.000757788
		Order	Actinomycetales	Peri/Postmenopausal Patient Samples	0.00119311
		Genus	Coprococcus	Peri/Postmenopausal Patient Samples	0.00140232
		Order	Campylobacterales	Peri/Postmenopausal Patient Samples	0.00204319
		Family	Campylobacteraceae	Peri/Postmenopausal Patient Samples	0.00204319
		Genus	Campylobacter	Peri/Postmenopausal Patient Samples	0.00204319
		Class	Epsilonproteobacteria	Peri/Postmenopausal Patient Samples	0.00204319
		Genus	Anaerococcus	Peri/Postmenopausal Patient Samples	0.00236842
		Genus	Blautia	Peri/Postmenopausal Patient Samples	0.00261378
		Genus	Unknown (family Propionibacteriaceae)	Peri/Postmenopausal Patient Samples	0.00261378
		Genus	Varibaculum	Peri/Postmenopausal Patient Samples	0.00311735
		Genus	Dialister	Peri/Postmenopausal Patient Samples	0.00366365
		Family	Propionibacteriaceae	Peri/Postmenopausal Patient Samples	0.00451949
		Genus	1-68	Peri/Postmenopausal Patient Samples	0.00486684
		Family	Porphyromonadaceae	Peri/Postmenopausal Patient Samples	0.00512708
		Genus	Helcococcus	Peri/Postmenopausal Patient Samples	0.0059037
		Phylum	Proteobacteria	Peri/Postmenopausal Patient Samples	0.00604979
		Class	Bacteroidia	Peri/Postmenopausal Patient Samples	0.00770508
		Order	Bacteroidales	Peri/Postmenopausal Patient Samples	0.00770508
		Phylum	Bacteroidetes	Peri/Postmenopausal Patient Samples	0.00770508
		Family	Veillonellaceae	Peri/Postmenopausal Patient Samples	0.00867622
		Genus	Actinobaculum	Peri/Postmenopausal Patient Samples	0.0103788
		Genus	Porphyromonas	Peri/Postmenopausal Patient Samples	0.0105227
		Family	Bacteroidaceae	Peri/Postmenopausal Patient Samples	0.011135
		Genus	Bacteroides	Peri/Postmenopausal Patient Samples	0.011135
		Genus	Other (family Tissierellaceae)	Peri/Postmenopausal Patient Samples	0.0146793
		Genus	Dorea	Peri/Postmenopausal Patient Samples	0.0171412
		Genus	Other (family Aerococcaceae)	Peri/Postmenopausal Patient Samples	0.0234995
		Genus	Trueperella	Peri/Postmenopausal Patient Samples	0.025438
		Genus	ph2	Peri/Postmenopausal Patient Samples	0.026838
		Family	Corynebacteriaceae	Peri/Postmenopausal Patient Samples	0.0271436
		Genus	Corynebacterium	Peri/Postmenopausal Patient Samples	0.0271436
		Genus	Other (family Propionibacteriaceae)	Peri/Postmenopausal Patient Samples	0.0272234
		Genus	Proteus	Peri/Postmenopausal Patient Samples	0.0288841
		Genus	Ruminococcus	Peri/Postmenopausal Patient Samples	0.0290291
		Family	Prevotellaceae	Peri/Postmenopausal Patient Samples	0.0290604
		Genus	Prevotella	Peri/Postmenopausal Patient Samples	0.0290604
		Genus	Roseburia	Peri/Postmenopausal Patient Samples	0.0329515
		Genus	Ruminococcus	Peri/Postmenopausal Patient Samples	0.0390246
		Family	Enterococcaceae	Peri/Postmenopausal Patient Samples	0.0414017
		Phylum	Actinobacteria	Peri/Postmenopausal Patient Samples	0.0418137
		Genus	Actinomyces	Peri/Postmenopausal Patient Samples	0.0430507
		Order	Desulfovibrionales	Peri/Postmenopausal Patient Samples	0.0443025
		Family	Desulfovibrionaceae	Peri/Postmenopausal Patient Samples	0.0443025
		Class	Deltaproteobacteria	Peri/Postmenopausal Patient Samples	0.0443025
		Genus	Bilophila	Peri/Postmenopausal Patient Samples	0.0443025
		Genus	Finegoldia	Peri/Postmenopausal Patient Samples	0.0475008
C) Oral Rinse		Taxa Significantly Different in Cancer vs. Non-Cancer Samples by Wilcoxon Rank Sum
		Taxon Rank	Taxon Name	Increased In	P Value
		Genus	Other (family Bifidobacteriaceae)	Cancer	0.000504293
		Class	Chloroplast	Cancer	0.00141194
		Order	Streptophyta	Cancer	0.00141194
		Family	Unknown (order Streptophyta)	Cancer	0.00141194
		Genus	Unknown (order Streptophyta)	Cancer	0.00141194
		Phylum	Cyanobacteria	Cancer	0.00141194
		Genus	Unknown (order Clostridiales)	Cancer	0.0253273
		Family	Unknown (order Clostridiales)	Cancer	0.0253273
		Family	Streptococcaceae	Cancer	0.0321018
		Genus	Streptococcus	Cancer	0.033046
		Genus	Other (family Neisseriaceae)	Normal	0.0141778
		Genus	Kingella (family Neisseriaceae)	Normal	0.0192489
